# Supplementary material for: Genome guided, organ-specific transcriptome assembly of the European flounder (P. flesus) from the Baltic Sea
Source: Sci Data. 2024 Oct 30;11:1184. doi: 10.1038/s41597-024-04004-6 (PMC11525550; doi:10.1038/s41597-024-04004-6)
Supplement: Supplementary file 4 — Table S4 [file 41597_2024_4004_MOESM4_ESM.xlsx]

## Sheet: stornia-ng.final.abu.salmon.gen
	SRR11936462	SRR11936461	SRR11936460	SRR11936459	SRR11936458	SRR11936457	SRR11936456	SRR11936455	SRR11936454	SRR11936453
TRINITY_GG_1001_c0_g1	173114	0	28.49	29.89	7.16	42.09	12.7	614.2	0	0
TRINITY_GG_1001_c100_g1	350.01	117.85	88.27	87.47	86.71	75.83	30.09	127.11	98.32	22.78
TRINITY_GG_1001_c101_g1	1344.4	1136.75	2459.78	1064.58	1871.75	1985.9	1985.21	728.46	902.89	507.43
TRINITY_GG_1001_c1020_g1	46.02	114.22	23.37	32.09	2	30.46	25.27	20.52	18.21	4.28
TRINITY_GG_1001_c1024_g2	0	48.11	55.47	13.22	15.57	82.82	24.06	28.74	0	32.12
TRINITY_GG_1001_c1029_g2	0	0	0	0	0	187.16	0	0	0	0
TRINITY_GG_1001_c102_g1	5.22	0	9.3	217.13	2.36	1.9	4.44	0.9	3.61	645.18
TRINITY_GG_1001_c103_g1	3.1	11.69	153.51	126.76	194.08	102.19	33.6	49.78	71.86	2.16
TRINITY_GG_1001_c103_g2	0	27.63	22.33	1960.88	38.63	45.82	0.51	0.74	331.78	3.06
TRINITY_GG_1001_c1041_g1	18.25	0	0	113.35	0	0	0	0	0	0
TRINITY_GG_1001_c104_g1	439.17	262.44	581.08	301.3	346.19	176.46	83.1	205.22	303.12	56.59
TRINITY_GG_1001_c105_g1	40.6	246.76	51.76	729.82	40.89	302.24	21.24	140.9	1597.06	6.23
TRINITY_GG_1001_c105_g3	0	19.91	19.56	21.72	0	16.33	0	29.52	107.94	0
TRINITY_GG_1001_c106_g1	352.24	85.19	132.75	197.85	105.03	110.16	39.37	188.01	159.91	15.02
TRINITY_GG_1001_c107_g1	7.36	3260.56	57.14	1492.74	17.63	1147.86	232.16	208.84	2243.74	371.02
TRINITY_GG_1001_c1087_g1	15.41	24.08	1972.67	3.4	1002.74	8.01	4.79	6.23	1.57	1.01
TRINITY_GG_1001_c108_g1	2032.97	204.68	282.57	174.73	140.79	189.55	92.34	203.31	164.17	105.8
TRINITY_GG_1001_c1099_g1	476.38	56.91	81.4	40.98	81.04	64.93	6.44	41.08	17.42	34.47
TRINITY_GG_1001_c111_g1	70.33	27.01	54.19	31.21	47.11	45.01	43.89	33.9	35.24	60.18
TRINITY_GG_1001_c1153_g1	7.47	21.91	103.43	334.35	17.67	19.32	22.41	21.73	71.57	1.31
TRINITY_GG_1001_c115_g1	718.69	223.46	505.97	311.97	425.65	242.85	84.4	262.37	280.76	76.21
TRINITY_GG_1001_c116_g1	262.92	15.32	9.47	30.37	36.59	5.27	8.29	122.13	15.91	0
TRINITY_GG_1001_c117_g1	16.5	174.78	21.73	21.12	16.25	18.91	2	29.65	15.69	104.09
TRINITY_GG_1001_c117_g2	0	0	1.08	0	5.23	185.68	0	0	0	0
TRINITY_GG_1001_c1180_g1	5.22	11.06	57.14	375.95	0.57	0	0	0	0.43	0
TRINITY_GG_1001_c118_g1	7.38	4.66	3.53	1.61	9.62	357.22	9.13	4.17	0.91	0
TRINITY_GG_1001_c118_g2	12.78	25.79	23.92	0	44.25	277.7	31.28	31.77	17.8	7.94
TRINITY_GG_1001_c119_g1	2034.59	496.28	394.22	620.92	435.01	338.35	185.24	626.85	642.76	84.74
TRINITY_GG_1001_c11_g1	297.32	28.28	49.44	35.01	39.31	38.7	25.72	43.06	43.98	29.21
TRINITY_GG_1001_c120_g1	597.93	133.28	293.52	205.24	414.99	252.99	130.12	219.94	198.52	52.53
TRINITY_GG_1001_c121_g1	696.81	419.85	264.46	592.88	296.02	187.84	210.99	577.93	392.7	77.23
TRINITY_GG_1001_c121_g2	1029.11	583.86	424.59	1020.49	407.28	374.25	272.11	853.68	830.77	130.34
TRINITY_GG_1001_c122_g1	0	279.41	1.7	0	1743.73	0	0	0	0	0
TRINITY_GG_1001_c1233_g1	1.26	2.27	80.47	0.36	141.57	0.98	0.58	3.23	1.17	3.44
TRINITY_GG_1001_c123_g1	529.44	82.93	185.09	147.64	121.18	130.17	41.13	99.9	150.22	11.31
TRINITY_GG_1001_c1245_g1	0	0	0	0	0	0	0	0	0	77.59
TRINITY_GG_1001_c124_g1	0	0.54	4.37	5.51	14.36	271.43	2275.02	23.91	16.34	0.43
TRINITY_GG_1001_c125_g1	871.7	637.1	891.3	538.53	806.1	778.88	874.05	422.92	572.39	87.73
TRINITY_GG_1001_c126_g1	923.13	844.31	832.36	581.95	763.59	1116.29	445.35	263.79	785.28	190.98
TRINITY_GG_1001_c1297_g1	0	0	259.99	0	5.02	0	0	0	0	0
TRINITY_GG_1001_c129_g1	160.46	125.46	291.65	122.68	151.31	41.37	34.38	146.28	160.95	7.33
TRINITY_GG_1001_c12_g1	52.93	176.11	344.11	532.28	69.88	331.33	346.03	395.62	458.76	932.37
TRINITY_GG_1001_c12_g2	211.88	97.52	102.12	88.62	44.63	70.23	45.56	63.49	83.04	20.87
TRINITY_GG_1001_c130_g1	0	10.5	7.88	2.39	453.06	2863.73	0	1.08	2.73	3.65
TRINITY_GG_1001_c1323_g1	0	0	0	13.79	13.08	0	0	0	0	80.09
TRINITY_GG_1001_c132_g1	14.45	62	18.62	1367.24	9.7	344.32	9.91	83.29	162.68	126.64
TRINITY_GG_1001_c133_g1	35.21	104.75	121.77	162.32	81.69	41.97	82.02	119.11	166.96	9.69
TRINITY_GG_1001_c1341_g1	98.93	177.2	69.82	122.49	99.4	204.85	45.67	195.38	199.84	64.96
TRINITY_GG_1001_c1349_g2	0	0	183	12.38	1.13	6.49	1.91	3.03	0.85	0
TRINITY_GG_1001_c1349_g4	0.91	3.48	59.67	181.05	26.13	269.37	7.63	8.88	2598.51	2.05
TRINITY_GG_1001_c134_g1	1631.06	357.17	287.94	475.75	213.52	425.53	581.04	372.14	436.77	163.21
TRINITY_GG_1001_c1353_g1	0	117.79	0	42.84	0	0	0	0	0	0
TRINITY_GG_1001_c1357_g1	177.38	0	0	0	0	0	0	0	0	0
TRINITY_GG_1001_c135_g1	45.89	28.92	104.02	76.11	45.62	217.31	27.92	79.13	85.21	40.98
TRINITY_GG_1001_c1361_g1	0	0	0	0	0	0	0	0	0	48.65
TRINITY_GG_1001_c136_g1	0	1.7	15.36	1.81	1.69	1.9	0	1.58	0	2.62
TRINITY_GG_1001_c137_g2	2.49	16.22	32.86	25.12	40.55	274.91	23.46	24.08	20.99	3.1
TRINITY_GG_1001_c138_g1	919.23	576.17	547.43	747.01	2237.03	634.12	224.61	511.22	572.83	241.91
TRINITY_GG_1001_c1399_g1	0	0	0	0	0	0	81.98	0	23.31	0
TRINITY_GG_1001_c13_g1	968.9	5220.83	1846.8	3722.05	1287.71	1248.04	338.69	1780.59	3044.46	382.39
TRINITY_GG_1001_c140_g1	0	16.96	4.26	40.71	1.75	5.82	1.34	15.61	38.05	2.34
TRINITY_GG_1001_c141_g3	123.87	90.2	1367.71	300.82	166.57	693.25	35.49	47.78	145.81	0.76
TRINITY_GG_1001_c142_g1	143.95	62.15	84.63	73.63	72.48	50	18.93	141.24	66.84	51.49
TRINITY_GG_1001_c143_g1	195.46	184.72	134.58	194.4	123.11	153	78.21	139.05	315.96	68.04
TRINITY_GG_1001_c144_g1	1532.54	64.05	163.91	50.42	57.56	79.15	19.85	131.02	79.3	18.03
TRINITY_GG_1001_c146_g1	72.06	598.01	366.27	789.65	245.5	249.29	138.31	963.81	931.01	74.82
TRINITY_GG_1001_c1472_g1	0	0	1.04	0	100.68	0.92	0.95	0	0	0
TRINITY_GG_1001_c147_g1	1241.81	46.04	9.55	114.58	23.5	11.96	10.88	192.44	56.13	0.14
TRINITY_GG_1001_c148_g1	10795	3312.54	2973.49	4674.76	2864.15	2406.17	1085.15	6115.75	3326.83	578.27
TRINITY_GG_1001_c148_g2	81.73	53.64	72.09	43.97	51.35	126.07	47.32	48.18	47.3	39.18
TRINITY_GG_1001_c150_g1	498.95	1009.73	370.91	662.33	726.72	2372.28	142.66	345.31	190.31	66.26
TRINITY_GG_1001_c151_g1	114.32	86.24	137.97	206.01	142.99	167.84	41.71	166.66	107.61	53.64
TRINITY_GG_1001_c152_g1	2.34	1.91	29.93	0	34183.3	0	0	0	0	0
TRINITY_GG_1001_c154_g1	0.69	54.92	204.97	0	378.68	1.12	843.25	5160.68	0	0
TRINITY_GG_1001_c155_g1	358.76	743.57	1176.77	2144.25	871.62	960.84	332.02	1147.8	1067.8	294.54
TRINITY_GG_1001_c156_g1	0	0	0.4	0	231.86	0	0.84	2.29	0	0
TRINITY_GG_1001_c158_g1	1399.18	62.91	112.26	91.65	98.45	94.1	59.03	128.53	113.56	24.78
TRINITY_GG_1001_c159_g1	1638.86	242.36	304.72	195.33	228.57	479.53	323.13	157.84	219.53	71
TRINITY_GG_1001_c15_g1	6.15	1743.68	66.85	1119.58	48.61	46.65	14.21	26.53	36.91	38.38
TRINITY_GG_1001_c160_g2	649.29	63.23	61.05	86.91	56.02	54.44	56.79	155.11	95.29	21.22
TRINITY_GG_1001_c162_g2	5.15	2.7	30.46	869.3	21.44	26.02	11313.1	27.86	0.77	1074.19
TRINITY_GG_1001_c162_g3	3.57	140.43	693.39	106.66	339.22	357.07	131.03	76.52	247.43	54.25
TRINITY_GG_1001_c163_g1	1.91	0	83.57	132.31	6.69	101.63	0	7.07	10.01	197.06
TRINITY_GG_1001_c164_g1	2552.37	363.35	811.59	383.73	686.87	469.46	167.67	331.33	353	73.96
TRINITY_GG_1001_c165_g1	27.34	66.57	12.99	12.42	5.62	4.05	0.82	26.77	4.76	0
TRINITY_GG_1001_c167_g1	436.83	88.51	55.11	57.1	44.96	87.43	61.55	72.29	45.91	14.15
TRINITY_GG_1001_c168_g1	523.63	735.06	1028.32	485.39	1666.83	457.93	208.98	492.76	339.53	300.31
TRINITY_GG_1001_c16_g1	2047.71	1159.91	596.78	1069.04	978.49	2974.6	4225.93	981.97	592.39	106.43
TRINITY_GG_1001_c170_g1	5.36	24.99	4381.01	163.02	99.26	0	289.47	111.17	406.43	0.44
TRINITY_GG_1001_c1717_g1	0	220.86	0	0	0	0	0	8.38	0	6.74
TRINITY_GG_1001_c171_g1	381.08	148.67	231.9	111.97	99.23	46.08	21.51	124.51	78.14	122.83
TRINITY_GG_1001_c173_g1	318.22	274.79	4.88	52.89	60.16	1.44	0	3.12	17.73	3667.27
TRINITY_GG_1001_c174_g1	208.84	6.43	222.85	108.51	45.5	354.57	12.49	11.48	1926.14	7.2
TRINITY_GG_1001_c176_g3	3.05	19.02	140.86	7.74	1.81	450.43	7.09	9.38	196.8	1.28
TRINITY_GG_1001_c177_g1	174.46	64.63	64.72	100.05	56.74	64.22	28.74	133.23	110.69	26.74
TRINITY_GG_1001_c178_g1	0.65	144.34	26	684.48	5.14	39.08	3.26	19.93	111.37	8.76
TRINITY_GG_1001_c179_g1	313.25	676.98	978.39	638.54	458.81	416.52	130.84	341.52	421.17	420.55
TRINITY_GG_1001_c17_g3	1.12	3.21	36.24	138.17	1.11	0.91	0	11.95	13.35	127.73
TRINITY_GG_1001_c181_g1	102.24	44.53	52.89	28.8	76.85	57.51	21.41	112.94	30.06	30.28
TRINITY_GG_1001_c182_g1	208.95	18.34	417.3	114.27	110.03	165.85	160.6	93.91	73.26	4.2
TRINITY_GG_1001_c184_g1	247.81	121.92	345.04	174.41	128.17	132.47	90.52	79.08	117.49	26.27
TRINITY_GG_1001_c186_g1	41.23	31.31	156.77	111.77	511.41	151.58	133.54	120.1	169.92	55.41
TRINITY_GG_1001_c187_g1	190.44	350.55	318.12	92.9	49.97	38.94	14.85	73.31	42.92	46.57
TRINITY_GG_1001_c188_g1	327.26	336.46	824.57	615.2	824.13	541.13	253.66	485.3	531.41	170.83
TRINITY_GG_1001_c190_g1	16489	11980.2	17313.2	8535.13	13402.6	55632.4	17989.5	5781.14	4892.8	1932.5
TRINITY_GG_1001_c190_g2	935.08	856.99	334.73	104.02	781.47	461.83	226	1820.71	50.79	1072.31
TRINITY_GG_1001_c190_g3	0	1.23	165.82	0.63	23.6	2.64	9.16	0.57	0.48	0.48
TRINITY_GG_1001_c190_g4	5.38	7.06	1020.43	1.98	120.81	48.35	92.23	4.15	0.5	0
TRINITY_GG_1001_c1916_g2	93.05	35.85	129.3	39.92	58.08	10.96	16.6	240.61	29.91	14.77
TRINITY_GG_1001_c191_g1	323.13	178.63	164.35	196.56	83.87	139.81	85.11	188.11	204.58	60.33
TRINITY_GG_1001_c191_g3	255.08	29.21	34.07	148.25	39.37	34.33	39.38	85.69	90.83	9.22
TRINITY_GG_1001_c191_g4	0	0	1124.06	2.99	52.24	0	0	0	0	0
TRINITY_GG_1001_c191_g5	345.38	32.39	36.22	76.99	29.69	11.74	17.23	95.95	56.12	17.88
TRINITY_GG_1001_c191_g6	0	0	521.43	0.96	27.89	0	4.07	0.86	0	0
TRINITY_GG_1001_c1923_g1	0	0	0	0	0	0	0	0	0	50.31
TRINITY_GG_1001_c192_g1	135.33	116.89	109.71	173.89	140.62	181.71	40.9	243.7	70.9	43.73
TRINITY_GG_1001_c194_g1	218.1	146.99	644.9	353.91	422.58	939.47	584.39	3537.85	43.91	242.83
TRINITY_GG_1001_c194_g2	202.58	26.84	81.97	62.12	98.16	83.78	62.23	291.34	21.58	21.84
TRINITY_GG_1001_c196_g1	211.6	63.94	203.23	86.65	101.53	45.12	25.56	60.12	90.09	10.19
TRINITY_GG_1001_c197_g1	1576.35	228.9	486.3	224.87	416.91	298.64	54.65	161.25	234.02	43.79
TRINITY_GG_1001_c199_g1	4.28	243.47	41.03	181.22	38.45	77.22	52.48	266.04	133.09	46.94
TRINITY_GG_1001_c200_g1	376.13	127.05	64.86	167.59	33.39	181	38.32	129.18	102.3	100.72
TRINITY_GG_1001_c201_g1	7.86	1212.39	36.41	64.8	27.62	14.73	12.35	97.94	58.1	4.35
TRINITY_GG_1001_c2029_g1	0	0	2.78	0	379.57	0	0	0	0	0
TRINITY_GG_1001_c202_g1	6.36	17.89	61.62	43.44	59.55	287.03	36.56	387.71	194.47	1.45
TRINITY_GG_1001_c203_g1	60.12	60.73	92.62	35.05	59.94	88.89	3.44	124.18	7.07	199.11
TRINITY_GG_1001_c204_g1	10.38	78.46	50.15	54.33	19.24	34.91	10.06	42.24	64.23	9.21
TRINITY_GG_1001_c205_g1	76.62	155.58	138.93	185.67	195.66	203.72	39.17	256.52	184.68	42.35
TRINITY_GG_1001_c206_g1	280.72	504.23	316.2	953.8	104.44	282.24	54.06	162.07	439.48	1424.16
TRINITY_GG_1001_c2081_g1	0	814.13	2.93	32.78	7.86	5.85	5.32	16.17	74.6	1.79
TRINITY_GG_1001_c208_g1	11.23	113.42	20.57	2.7	40.38	10.68	16.12	17.45	5.75	13.99
TRINITY_GG_1001_c209_g1	1283.03	466.69	167.04	421.51	122.69	367.79	37.25	346.8	466.4	9.72
TRINITY_GG_1001_c20_g1	147.43	1111.72	434.27	906.17	629.3	1068.64	385.51	657.42	315.66	412.28
TRINITY_GG_1001_c2103_g1	0	1.9	276.31	3.97	127.99	12.88	8.43	64.39	2.96	1.5
TRINITY_GG_1001_c211_g1	161.36	37.34	18.62	18.74	8.82	21.62	11.63	40.66	16.78	6.68
TRINITY_GG_1001_c212_g1	5.01	119.58	61.06	97.95	44.7	92.45	22.01	87.7	100.47	17.98
TRINITY_GG_1001_c212_g2	58.1	29.82	119.37	35.15	17.63	91.76	16.83	90.1	52.25	5.01
TRINITY_GG_1001_c2135_g1	233.38	0	0	0	0	0	0	0	0	0
TRINITY_GG_1001_c213_g1	1.18	76.38	1.18	94.2	3.77	0.24	0	4.46	0.95	4175.05
TRINITY_GG_1001_c213_g2	46.85	384.81	408.37	630.08	704.02	206.2	0	14.62	183.2	82.17
TRINITY_GG_1001_c213_g6	3.84	31.76	56.94	23.32	91.77	12.23	0.35	0.75	4.76	22.95
TRINITY_GG_1001_c214_g1	0	20.69	78.13	35.03	97.18	1.8	73.33	845.52	139.8	117.75
TRINITY_GG_1001_c214_g2	201.38	39.01	52.77	184.59	40.33	57.1	16.59	160.96	44.11	6.7
TRINITY_GG_1001_c216_g1	0	0	341.71	0	170.39	0	0	0	0	0
TRINITY_GG_1001_c217_g1	252.45	181.74	202.65	189.66	152.78	50.88	25.73	73.5	110.34	34.69
TRINITY_GG_1001_c219_g1	985.7	175.86	77.24	168.02	81.89	147.06	41.31	127.48	238.28	17.69
TRINITY_GG_1001_c21_g1	158.98	840.88	721.31	687.55	404.38	229.45	242.91	727.05	683.77	703.51
TRINITY_GG_1001_c220_g3	311.5	310.42	609.7	577.88	350.16	306.35	200.94	427.78	484.17	53.52
TRINITY_GG_1001_c223_g1	61.88	103.52	116.58	190.7	550.36	61.18	16.67	125.39	311.5	23.68
TRINITY_GG_1001_c225_g1	0.93	309.01	84.42	350.74	22.83	0.75	24.75	689.88	9.63	0.69
TRINITY_GG_1001_c227_g1	177.98	85.01	1043.22	317.89	542.64	943.69	1134.92	477.88	406.89	484.7
TRINITY_GG_1001_c228_g1	30.58	425.21	203	125.56	218.85	223.61	70.41	210.07	112.41	60.98
TRINITY_GG_1001_c229_g1	80.37	87.39	195.21	167.98	130.27	79.95	44.44	68.08	153.95	35.33
TRINITY_GG_1001_c229_g2	43.44	4.82	244.84	51.18	111.3	67.69	25.21	24.03	53.35	10.57
TRINITY_GG_1001_c22_g1	0	1392.96	0	0	0	2.03	0	0	0	0
TRINITY_GG_1001_c230_g1	0	34.25	136.82	201.31	77.69	173.93	32.03	74.8	271.95	2.98
TRINITY_GG_1001_c231_g1	1511.17	88.1	153.19	134.84	154.83	106.39	9.71	134.72	167.21	36.35
TRINITY_GG_1001_c231_g2	974.55	212.88	312.87	214.08	203.73	238.89	52.06	288.96	175.94	56.2
TRINITY_GG_1001_c232_g1	24.58	6.05	4.38	5.44	190.08	476.7	256.06	449.45	10.02	0.59
TRINITY_GG_1001_c233_g1	1114.27	238.64	674.48	348.63	813.41	273.19	301.59	474.16	472.57	56.13
TRINITY_GG_1001_c234_g1	18.75	21.72	49.84	162.42	22.96	566.84	1553.13	39.51	7.17	343.19
TRINITY_GG_1001_c235_g1	386.79	1638.1	1156.97	1120.05	412.38	352.59	479.43	2881.37	449.39	72.08
TRINITY_GG_1001_c236_g1	700.2	79.81	144.39	67.67	175.41	80.73	29.46	78.02	110.18	31.78
TRINITY_GG_1001_c237_g2	1.19	1.13	95.32	10.53	280.12	30.92	7.97	1.05	5.3	0
TRINITY_GG_1001_c237_g4	192.24	0	0	101.85	129.11	58.64	54.55	135.95	174.03	0
TRINITY_GG_1001_c237_g5	70.51	204.44	290.91	258.27	161.46	166.62	84.7	256.64	221.39	31.84
TRINITY_GG_1001_c238_g1	32.26	21.44	353.58	13.34	141.06	346.02	166.8	26.81	4.18	0
TRINITY_GG_1001_c23_g1	242.9	5.19	26.03	28.24	15.31	238.28	30.96	109.33	23.7	103.39
TRINITY_GG_1001_c240_g1	18.13	36.22	461.37	172.61	348.21	33.12	13.82	57.15	315.76	3.63
TRINITY_GG_1001_c241_g1	551.45	869.96	320.98	490.19	286.71	267.31	120.78	695.22	951.89	55.1
TRINITY_GG_1001_c243_g1	0	53.82	11938.3	53.81	535.18	31.6	656.24	1125.04	23.86	0
TRINITY_GG_1001_c244_g1	868.63	208.77	256.78	314.59	357.26	342.38	275.17	302.68	184.52	70.93
TRINITY_GG_1001_c245_g1	146.02	232.81	148.44	107.08	76.95	43.74	182.47	74.39	40.5	89.8
TRINITY_GG_1001_c246_g1	130	85.7	144.57	27.24	41.88	10.38	7.74	85.92	30.59	7.76
TRINITY_GG_1001_c248_g1	0	0	15.71	6	3940.99	2.74	0	3.75	2.88	0
TRINITY_GG_1001_c24_g1	4.2	7.49	6.49	6.21	1.97	4.37	23.84	6.07	6.9	17864.7
TRINITY_GG_1001_c250_g1	249.08	124.54	365.84	138.18	243.06	162.65	27.03	125.3	90.93	30.1
TRINITY_GG_1001_c251_g1	832.99	61.51	162.28	39.38	120.14	235.03	148.9	53.3	46.42	15.65
TRINITY_GG_1001_c2524_g1	0.93	0	266.3	6.4	75.32	0	3.11	11.53	8.3	0
TRINITY_GG_1001_c2533_g1	0.36	1.7	65.07	11.44	55.74	3.2	2.66	159.47	22.2	137.19
TRINITY_GG_1001_c253_g2	0	50.83	180.03	520.01	280.69	301.02	6.59	76.79	259.32	3.42
TRINITY_GG_1001_c2559_g1	0	5.89	42.79	15.67	5.96	24.5	230.68	151.14	5.28	166.82
TRINITY_GG_1001_c255_g1	105.53	78.59	294.83	333.84	86.73	128.72	14.42	95.94	469.78	4.51
TRINITY_GG_1001_c256_g1	245.19	75.62	153.81	46.36	111.77	53.73	14.98	37.29	39.55	17.5
TRINITY_GG_1001_c2584_g1	0	10.54	2.56	91.48	2.73	17.73	0	15.02	135.18	0
TRINITY_GG_1001_c2592_g1	0	0	0	0	0	203.7	0	0	0	0
TRINITY_GG_1001_c2595_g1	20.84	65.91	150.68	573.02	485.36	364.06	50.5	88.39	184.39	51.85
TRINITY_GG_1001_c259_g1	119.47	16.06	59.95	27.37	24.68	171.98	14.34	49.3	15.4	10.31
TRINITY_GG_1001_c25_g1	0	162.4	4.54	15.63	11.97	96.94	25.3	92.5	58.3	0.64
TRINITY_GG_1001_c25_g2	756.34	52.66	383.56	1721.8	225.61	4446.97	774.42	164.07	263.66	285.72
TRINITY_GG_1001_c25_g4	0	0	90.74	46.13	26.54	42.52	86.5	13.4	77.35	6.11
TRINITY_GG_1001_c260_g1	0	238.44	0	1.07	1	0	0	0	2.44	186.12
TRINITY_GG_1001_c261_g1	698.44	222.15	305.47	299.28	211.62	183.86	112.08	351.49	358.15	67.85
TRINITY_GG_1001_c262_g1	56.77	42.34	75.24	26.17	14.35	20.33	8.61	37.92	7.73	4.95
TRINITY_GG_1001_c2637_g1	469.31	544.84	843.7	663.46	768.65	348.73	327.88	487.25	521.52	67.82
TRINITY_GG_1001_c2658_g1	0	0	1245.08	0	35.59	0	0	0	0	0
TRINITY_GG_1001_c265_g1	489.77	5.77	3.83	10.04	5.6	2.79	1.57	27.56	5.34	0.28
TRINITY_GG_1001_c2665_g1	0	1372.78	0	119.1	16.42	0	0	136.52	0	0
TRINITY_GG_1001_c2668_g1	1.66	0	192.31	0	15.53	0	1.38	0	91.74	0
TRINITY_GG_1001_c267_g1	2.69	3.9	3.83	6.23	0.4	113.3	3.2	3.34	4.82	0.65
TRINITY_GG_1001_c267_g2	373.39	303.84	280.18	399.72	259.49	237.05	72.46	602.18	440.21	180.78
TRINITY_GG_1001_c268_g1	932.9	206.7	163.51	423.28	451.38	216.28	80.45	348.47	182.69	50.25
TRINITY_GG_1001_c269_g1	59.34	134.14	42.45	68.86	11.44	76.18	15.07	59.68	204.06	10.97
TRINITY_GG_1001_c269_g2	86.97	492.53	260.99	554.37	76.89	457.58	113.29	228.89	1074.99	53.59
TRINITY_GG_1001_c2706_g1	0	0	24.22	0	0	141.12	0	0	0	0
TRINITY_GG_1001_c2709_g1	0	0	30.53	0	0	0	0	0	0	48.95
TRINITY_GG_1001_c270_g1	48.91	93.73	100.41	82.21	21.96	170.06	24.34	95.59	43.22	4719.2
TRINITY_GG_1001_c271_g1	965.32	703.4	801.72	468.86	483.32	428.59	418.45	509.93	428.85	123.69
TRINITY_GG_1001_c272_g1	931.45	7.47	3811.47	4.98	825.15	1803.97	164.14	1490.16	87.88	0
TRINITY_GG_1001_c273_g1	99.62	11.97	86.85	2.94	38.06	65.2	35.03	1.16	55.46	0.28
TRINITY_GG_1001_c275_g2	0	9.52	3.07	1.65	1.64	249	9.82	5.95	2.47	0
TRINITY_GG_1001_c275_g4	10.25	233.47	275.9	130.47	786.04	145.22	139.51	506.96	73.11	500.6
TRINITY_GG_1001_c277_g1	468.65	147.28	160.32	246.4	250.34	437.16	84.57	122.96	250.49	16
TRINITY_GG_1001_c2793_g1	0	151.04	0	0	0	0	0	0	0	14.97
TRINITY_GG_1001_c27_g1	14	824.45	605.12	774.78	185.01	1795.65	74.04	1742.97	2200	113.1
TRINITY_GG_1001_c280_g1	5.73	54.19	37.43	29.23	39.45	0	0	10.58	29.45	55.88
TRINITY_GG_1001_c280_g2	24.34	181.17	216.31	212.21	149.56	41.17	18.77	121.67	155.83	195.19
TRINITY_GG_1001_c282_g1	984.56	212.7	396.19	259.61	230.41	231.1	394.65	212.44	241.6	80.26
TRINITY_GG_1001_c283_g1	7.31	29.62	100.45	134.8	66.17	95.53	40.89	177.01	252.22	13.11
TRINITY_GG_1001_c283_g2	215.6	167.85	74.92	151.1	143.89	205.19	415.64	178.12	151.12	40.87
TRINITY_GG_1001_c283_g3	102.54	87.62	52.9	42.62	77.68	64.21	219.45	85.48	63.99	25.13
TRINITY_GG_1001_c2853_g1	0	0	9.19	10.21	135.15	0	0	0	0	7.42
TRINITY_GG_1001_c287_g1	202.96	71.87	131.51	39.99	38.9	124.49	100	50.88	29.43	29.85
TRINITY_GG_1001_c289_g1	712.1	177.25	155.08	46.32	44.02	105.62	63.1	187.78	45.7	44.66
TRINITY_GG_1001_c290_g1	553.81	123.39	265.31	135.36	214.42	254.52	148.34	124.99	129.45	36.75
TRINITY_GG_1001_c291_g2	0	0	0.64	0	576.31	0	0	0.61	0	0
TRINITY_GG_1001_c292_g2	1078.39	2.43	1.79	7.71	1.92	3.13	1.64	15.66	5.76	0
TRINITY_GG_1001_c295_g1	1598.63	605.25	368.36	313.64	497.82	1036.83	524.48	254.22	263.97	57.4
TRINITY_GG_1001_c296_g1	58.71	38.16	71.51	152.1	45.91	73.02	10.77	52.77	26.92	6.71
TRINITY_GG_1001_c297_g1	6.45	0	257.25	0.55	174.02	0	0.23	0.25	0.21	0
TRINITY_GG_1001_c298_g2	2120.53	24.54	160.33	36.79	42.31	79.36	10.47	17.37	34.35	30.19
TRINITY_GG_1001_c299_g1	433.73	153.36	233.16	176.76	170.84	58.66	32.86	94.22	67.16	52.73
TRINITY_GG_1001_c300_g1	1.1	4.77	4.17	0	6.16	0.37	18.77	192.64	1.43	1.06
TRINITY_GG_1001_c300_g2	9.03	17.16	57.02	15.67	105.1	11.67	517.66	1754.51	5.41	8.11
TRINITY_GG_1001_c301_g1	2.6	0	3.78	0	1053.03	0	0	0	0	0
TRINITY_GG_1001_c302_g1	5	25.5	5.93	11.01	154.14	0	2.49	1.2	0.68	303.72
TRINITY_GG_1001_c303_g1	1149.82	470.1	880.7	434.75	453.98	257.75	254.56	423.21	498.61	42.47
TRINITY_GG_1001_c304_g1	155.82	242.32	441.67	399.97	252.5	273.4	153.32	402.9	501.21	69.23
TRINITY_GG_1001_c305_g1	1982.89	643.34	483.7	436.12	481.59	357.83	298.76	547.27	541.83	79.4
TRINITY_GG_1001_c307_g1	32.24	107.06	67.92	33.36	66.11	119.05	114.21	189.76	31.34	42.65
TRINITY_GG_1001_c308_g1	614.7	648.43	523.16	547.21	402.61	274	102.74	369.77	393.18	51
TRINITY_GG_1001_c310_g1	51.61	535.34	81.52	258.97	44.49	119.62	66.79	177.22	81.57	59.62
TRINITY_GG_1001_c311_g1	1245.73	819.66	988.89	1288.15	954.76	470.44	203.54	964.73	1134.36	178.4
TRINITY_GG_1001_c312_g1	43.58	95.04	28.68	71.92	45.78	43.27	5.17	123.15	193.01	11.01
TRINITY_GG_1001_c3143_g1	0	0	0	113.48	0	0	0	0	0	0
TRINITY_GG_1001_c314_g1	18.67	6.31	9.85	2.66	36.65	35.88	11.29	4.79	27.5	0
TRINITY_GG_1001_c315_g1	0	0	125.45	0	25.04	0	3.65	7.76	0	3.18
TRINITY_GG_1001_c315_g2	16.12	13.28	398.84	4.01	224.89	0.26	1.57	9.44	11.52	0
TRINITY_GG_1001_c3167_g1	0	60.45	0	1026.38	0	32.65	0	15.38	14.36	17.76
TRINITY_GG_1001_c316_g1	2.81	0.38	137.75	14.49	12.27	24.64	0.33	59.24	73.72	3
TRINITY_GG_1001_c317_g1	35.56	1.6	41.16	70.92	60.72	8.59	2.11	11.46	17.32	3.95
TRINITY_GG_1001_c3183_g1	0	0	0	0	0	0	0	107.82	0	0
TRINITY_GG_1001_c319_g1	25.86	57.46	68.68	138.65	34.72	120.45	79.29	126.46	188.58	14.25
TRINITY_GG_1001_c31_g1	563.11	545.96	642.65	3415.54	297.39	146.91	45.79	131.93	451.38	174.21
TRINITY_GG_1001_c321_g1	123.36	11.78	104.12	8.54	118.22	86.41	3.64	3.21	4.86	30.03
TRINITY_GG_1001_c322_g1	9.3	61.01	335.85	146.3	296.87	200.14	36.59	240.15	49.68	98.34
TRINITY_GG_1001_c325_g1	285.7	99.56	86.87	128.84	83.8	113.21	63.69	136.62	98.38	50.92
TRINITY_GG_1001_c326_g1	0	18.32	70.11	239.03	200.13	83.81	32.04	17.81	284.3	8.99
TRINITY_GG_1001_c328_g1	0.53	156.29	122.59	106.28	43.13	33.82	20.24	69	43.73	6.05
TRINITY_GG_1001_c329_g1	1536.8	173.11	191.9	66.39	152.48	170.99	28.56	49.33	271.54	29.21
TRINITY_GG_1001_c32_g2	4.57	2267.76	303.03	0	412.35	277.92	49.2	52.31	2.45	126.95
TRINITY_GG_1001_c332_g1	4.5	10.4	734.28	927.66	177.36	1044.54	236.55	46.15	634.13	1.44
TRINITY_GG_1001_c334_g1	853.14	198.72	279.99	169.99	385.43	513.54	254.54	121.58	78.47	46.72
TRINITY_GG_1001_c335_g1	493.43	45.45	594.07	110.28	164.42	271.42	24.28	114.4	218.5	80.52
TRINITY_GG_1001_c336_g3	55.09	76.32	73.89	73.08	136.57	65.23	17.03	61.59	54.21	12.69
TRINITY_GG_1001_c337_g1	1.11	4.23	2783.14	22.69	305.46	7.56	11.35	19.13	73.59	4.96
TRINITY_GG_1001_c338_g1	3.08	79.61	39.46	76.33	94.51	117.45	104.77	86.08	87.01	41.24
TRINITY_GG_1001_c3425_g1	0	0	0	0	0	0	0	28.7	0	57.62
TRINITY_GG_1001_c342_g1	2.25	479.54	234.38	1078.41	131.85	378.06	31.31	592.37	2862.51	64.53
TRINITY_GG_1001_c343_g1	22.55	54.33	42.49	19.76	38.18	35.42	5.28	43.92	25.88	7.57
TRINITY_GG_1001_c348_g1	8.55	18.2	27.5	47.18	22.8	22.25	3.83	13.79	228.7	2.97
TRINITY_GG_1001_c348_g2	136.15	417.02	146.58	145.52	67.69	218.58	43.57	185.5	145.47	38.81
TRINITY_GG_1001_c349_g1	312.3	109.47	74.7	32.9	74.15	46.43	27.97	34.73	87.04	32.29
TRINITY_GG_1001_c349_g2	198.17	40.65	49.72	58.97	46.91	38.54	22.97	49.97	67.43	8.63
TRINITY_GG_1001_c34_g1	0	0	8.4	0	5.32	1118.7	123.81	11.32	0	0
TRINITY_GG_1001_c350_g1	102.17	20.21	387.78	26.2	113.16	18.03	12.22	38.97	35.09	8.12
TRINITY_GG_1001_c351_g1	0	0	5.79	0	21.61	188.34	2.68	0	0	0
TRINITY_GG_1001_c352_g1	794.54	988.58	1076.18	540.43	851.54	689.36	168.31	762.05	479.53	174.76
TRINITY_GG_1001_c354_g1	43.55	39.6	25.7	69.81	30.8	8.2	11.72	110.13	5.62	29.02
TRINITY_GG_1001_c355_g1	7.17	27.12	2581.34	68.36	1184.03	5808.62	669.77	36.25	5.26	18.98
TRINITY_GG_1001_c356_g1	4.34	12.78	407.69	36.84	121.45	69.2	19.49	271.32	138.64	0
TRINITY_GG_1001_c3573_g1	22.72	0	0	0	133.73	0	0	0	0	0
TRINITY_GG_1001_c359_g1	1.3	2720.71	0	380.09	0.64	0	0	4.57	2.41	37.61
TRINITY_GG_1001_c35_g1	120.63	342.97	72.49	171.44	46.95	179.42	732.61	556.81	32.64	199.47
TRINITY_GG_1001_c360_g1	1.94	4.84	0.97	2.19	4.89	0	6.1	80.76	0	0
TRINITY_GG_1001_c360_g3	12.29	21.73	21.04	50.4	51.91	0	75.1	361.91	1.3	0
TRINITY_GG_1001_c362_g1	182.79	34.3	37.15	37.73	30.44	126.05	7.33	58.58	11.76	3.58
TRINITY_GG_1001_c363_g1	77.45	5.78	18.7	36.63	2.61	30.88	0.38	24.07	18.58	24.23
TRINITY_GG_1001_c364_g1	683.46	0	9.72	26.75	20.68	0	0	106.51	23.18	0
TRINITY_GG_1001_c3663_g1	0	0	120.36	0	0	0	0	0	0	0
TRINITY_GG_1001_c3667_g1	26.97	0	0	0	0	0	0	0	0	61.33
TRINITY_GG_1001_c367_g2	2510.73	831.06	1327.25	724.88	768.01	828.11	553.91	945.33	699.17	218.35
TRINITY_GG_1001_c369_g1	825.15	11.43	537.71	7.15	135.9	112.72	25.42	160.22	8.92	2.4
TRINITY_GG_1001_c36_g1	0	178.64	61.14	103.55	308.97	43.05	175.69	333.56	198.94	11.79
TRINITY_GG_1001_c370_g1	139.3	103.16	62.55	58.81	52.85	51.13	11.63	77.16	55.76	16.97
TRINITY_GG_1001_c371_g1	793.19	24.83	460.19	168.44	317.52	46.02	41.07	429.78	137.22	2.61
TRINITY_GG_1001_c373_g1	7.72	124.4	232.66	20.57	129.36	38.6	15.1	53.55	14.62	22.04
TRINITY_GG_1001_c374_g1	465	519.74	245.86	638.35	224.63	485.95	312.31	304.69	355.75	109.13
TRINITY_GG_1001_c374_g2	600.41	346.83	347.1	368.4	417.31	248.06	153.98	351.86	309.3	78.48
TRINITY_GG_1001_c375_g1	360.07	61.13	103.64	86.95	51.44	35.57	32.2	49.25	49.05	4.51
TRINITY_GG_1001_c376_g1	0	0	150.11	0	75.54	0	0	0	0	0
TRINITY_GG_1001_c378_g1	1060.26	155.85	252.01	161.68	353.81	419.98	151.06	126.37	118.61	19.38
TRINITY_GG_1001_c37_g1	1.86	223.18	52.71	69.99	85.59	72	37.02	201	138.58	26.11
TRINITY_GG_1001_c381_g1	21.26	142.59	184.49	115.49	189.5	40.83	29.72	104.5	86.33	12.51
TRINITY_GG_1001_c382_g1	649.65	109.64	587.17	402.16	359.41	450.92	390.5	377.64	333.87	94.41
TRINITY_GG_1001_c383_g1	4615.72	35.67	62.95	87.31	87.23	26.63	6.33	73.22	35.46	47.33
TRINITY_GG_1001_c385_g1	589.1	49.06	204.88	138.29	217.22	103.17	93.5	145.93	109.41	39.04
TRINITY_GG_1001_c386_g3	195.74	991.13	500.18	1140.52	395.41	237.98	143.27	563.93	560.22	76.31
TRINITY_GG_1001_c387_g1	41.74	6.34	37.94	540.88	20.05	63.09	0.65	5.42	6.62	4.79
TRINITY_GG_1001_c389_g1	125.34	62.78	397.2	82.1	296.43	99.77	69.84	144.61	72.88	26.69
TRINITY_GG_1001_c38_g1	0	5.39	9.43	49.86	4.33	0	0	0	0	23132.4
TRINITY_GG_1001_c390_g1	267.15	1001.86	446.95	613.45	427.65	653.06	97.72	288.41	376.97	56.18
TRINITY_GG_1001_c390_g2	271.73	66.76	61.65	45.28	49.79	38.43	10.26	73.33	42.47	4.39
TRINITY_GG_1001_c390_g3	0	35.83	284.67	15.78	29.49	0	23.88	0	45.32	0
TRINITY_GG_1001_c391_g2	1.11	0	1288.01	56.45	22.63	0.3	14.7	4.86	0.27	2.2
TRINITY_GG_1001_c391_g3	55.58	618	5.79	134.96	9.1	17.94	0.17	2.37	0.16	24.34
TRINITY_GG_1001_c391_g5	89.74	27.47	49.17	12.86	35.14	18.55	13.29	34.2	28.08	22.01
TRINITY_GG_1001_c391_g7	6.17	3268.03	11.43	715.99	0	4.82	0	0	4.53	4.63
TRINITY_GG_1001_c392_g1	10.49	124.64	431.83	69.9	291.5	273.27	225.8	271.02	96.76	36.69
TRINITY_GG_1001_c392_g2	4.55	8.65	69.18	124.42	47.04	5.48	5.77	65.32	400.3	0
TRINITY_GG_1001_c393_g1	1.5	28.06	7.94	8.08	16.86	0	112.52	271.54	0	176.92
TRINITY_GG_1001_c396_g1	575.26	172.03	205.38	185.56	182.16	115.41	121.17	147.7	256.74	36.36
TRINITY_GG_1001_c397_g1	512.43	261.77	406.3	324.01	317.37	293.34	282.32	282.05	238.55	32.69
TRINITY_GG_1001_c398_g1	0.65	25.41	561.27	65.49	177.46	47.23	94.19	79.79	120.26	1.94
TRINITY_GG_1001_c399_g1	34.25	97.38	90.86	117.55	69.22	91.56	18.18	121.49	169.16	18.96
TRINITY_GG_1001_c39_g1	835.78	735.14	855.34	1238.84	758.8	515.13	388.01	1671.2	804.55	279.81
TRINITY_GG_1001_c3_g1	35238.8	44805.6	8198.41	78871.6	22665.6	20138	37818.8	172462	113002	952.59
TRINITY_GG_1001_c3_g2	11.75	241.36	25.09	301.54	35.46	101.88	80.91	497.95	202.21	1.96
TRINITY_GG_1001_c400_g1	0	0	8.19	0	0	13.71	0	8.23	12.93	0
TRINITY_GG_1001_c402_g1	3585.23	112.7	150.14	101.39	151.62	117.16	54.18	157.6	112.16	14.76
TRINITY_GG_1001_c403_g1	0	3.66	37.18	0	7.33	427.51	7.36	6.25	0.85	0
TRINITY_GG_1001_c404_g1	99.14	76.23	140.91	82.34	184.37	62.99	23.9	99.91	78.11	16.78
TRINITY_GG_1001_c405_g1	0.67	132.22	24.16	96.8	23.89	168.68	34.2	236.12	156.03	4.52
TRINITY_GG_1001_c4067_g1	0	0	0	0	0	22.75	0	0	0	43.71
TRINITY_GG_1001_c406_g1	28.29	3.17	184.31	327.57	117.58	422.54	7.94	57.92	4.76	0
TRINITY_GG_1001_c4080_g1	0	0	116.96	0	0	0	0	0	0	0
TRINITY_GG_1001_c408_g1	0.69	3.72	246.1	0.67	390.44	0.75	2.28	3.62	0.34	0
TRINITY_GG_1001_c408_g2	0	0	1107.52	0	1362.59	0	27.71	0	0	0
TRINITY_GG_1001_c409_g1	117.88	91.68	70.3	212.2	45.16	192.13	169.19	252.47	100.63	105.4
TRINITY_GG_1001_c40_g1	0.8	1120.74	10.29	41.49	15.19	2.6	0.67	0.7	0.59	110.38
TRINITY_GG_1001_c411_g1	638	152.07	180.2	242.94	183.95	164.99	94.48	167.3	178.82	17.04
TRINITY_GG_1001_c413_g1	731.64	200.78	155.62	102.69	235.82	162.02	196.72	504.54	126.19	38.89
TRINITY_GG_1001_c415_g1	1572.89	456.68	619.33	521.8	290.69	366.95	99.75	345.73	531.69	67.58
TRINITY_GG_1001_c416_g1	1.8	2.2	2.13	1.61	0.54	0.46	0.47	2.05	4.21	0.45
TRINITY_GG_1001_c417_g1	0	0	9.52	0	0	2915.07	0	2.24	0	0
TRINITY_GG_1001_c417_g2	0.99	6.58	220.46	32.82	92.31	5.06	1.28	0.88	7.95	0
TRINITY_GG_1001_c417_g3	63.44	119.46	45.42	10.81	8.44	12.61	0	16.39	23.1	12.21
TRINITY_GG_1001_c417_g6	0	0	190.2	0	0	0	0	0	0	0
TRINITY_GG_1001_c418_g1	239.77	104.71	199.22	117.64	81.21	67.24	45.18	79.47	73.82	31.24
TRINITY_GG_1001_c41_g2	0	47.17	108.05	6.89	65.99	109.19	0	28.41	50.62	3.22
TRINITY_GG_1001_c41_g8	0	0	77.51	0	44.85	254.32	6.63	0	222.91	0
TRINITY_GG_1001_c4209_g1	0	0	0	100.35	0	0	0	0	0	0
TRINITY_GG_1001_c420_g1	8.13	144.11	472.2	240.88	530.79	69.31	303.81	315.19	144.09	139.94
TRINITY_GG_1001_c422_g1	338.42	0	0	2.04	0	0	0	10.72	4.8	0
TRINITY_GG_1001_c423_g1	4.33	341.41	4	36.95	39.64	233.82	21.12	8.47	42.03	0
TRINITY_GG_1001_c424_g1	580.88	116.5	344.81	565.17	200.91	222.73	83.67	304.5	154.82	50.19
TRINITY_GG_1001_c425_g1	0	93.64	0	171.51	32.96	49.15	9.41	40.07	1342.24	0
TRINITY_GG_1001_c426_g1	184.86	19.78	152.9	13.57	24.82	11.39	26.47	4.77	13.99	31.92
TRINITY_GG_1001_c428_g1	32.28	4.01	135.97	26.29	128.87	31.17	32.12	35.26	16.88	1.46
TRINITY_GG_1001_c429_g1	0.34	0.33	425.24	0	44.2	0	2	18.16	5.9	0
TRINITY_GG_1001_c430_g1	17.8	65.58	63.44	96.62	191.4	17.73	6.37	39.73	130.99	7.88
TRINITY_GG_1001_c432_g1	674.57	618.68	815.42	530.31	250.62	287.25	198.12	491.52	343.91	97.68
TRINITY_GG_1001_c4330_g1	0	0	0	0	0	0	0	0	0	43.71
TRINITY_GG_1001_c435_g1	0	6.6	0	0.8	659.49	0	0	0.48	0	0
TRINITY_GG_1001_c43_g1	594.01	478.73	1093.16	2152.23	346.06	8013.81	4197.21	475.72	376.48	145.6
TRINITY_GG_1001_c440_g1	750.68	33.99	115.83	32.89	86.59	49.5	74.49	122.11	40.71	27.83
TRINITY_GG_1001_c441_g1	0	5.35	20.77	906.57	8.32	0	2.39	5.08	6.24	0
TRINITY_GG_1001_c443_g1	724.74	109.53	281.45	156.29	177.31	106.59	61.8	201.32	201.63	24.77
TRINITY_GG_1001_c448_g1	12.01	0	2.71	23.04	0	0	0	0.65	1.09	79.77
TRINITY_GG_1001_c44_g1	46.12	409.09	136572	469.23	16136.8	4310.17	2451.24	2982.29	969.94	8.22
TRINITY_GG_1001_c450_g1	466.6	162.61	74.03	82.19	107.74	72.98	20.37	119.79	80.61	24.18
TRINITY_GG_1001_c451_g1	262.71	133.04	251.45	240.89	165.09	180.56	103.24	535.47	228.41	53.55
TRINITY_GG_1001_c455_g1	233.77	0	264.5	283.15	129.88	39.44	8.9	19	22.35	15.25
TRINITY_GG_1001_c456_g1	444.05	44.66	399.32	57.84	501.5	102.2	854.3	229.55	536.31	1.3
TRINITY_GG_1001_c457_g1	641.2	113.78	167.13	127.82	141.08	174.8	89.85	150.46	137.53	23.1
TRINITY_GG_1001_c458_g1	1072.54	209.96	339.43	228.38	278.31	215.29	130.05	305.67	168.2	54.23
TRINITY_GG_1001_c459_g1	521.9	95.51	86.4	74.54	64.17	71.59	47.56	82.99	83.41	24.23
TRINITY_GG_1001_c45_g1	19.47	409.15	51.24	148.33	36.58	87.61	305.13	246.78	159.78	40.89
TRINITY_GG_1001_c460_g1	373.41	0	6.4	1.83	0	3.99	0	0	0	0
TRINITY_GG_1001_c464_g1	1805.31	90.71	70.44	111.46	94.65	56.36	28.51	352.57	88.16	3.22
TRINITY_GG_1001_c465_g1	95.74	0	44.94	13.14	94.14	5.6	22.69	214.66	4.47	39.2
TRINITY_GG_1001_c465_g2	353.87	0	30.86	0	54.33	0	0	20.69	0	0
TRINITY_GG_1001_c465_g4	502.36	12.21	57.36	26.04	110.65	9.96	4.45	24.17	10.57	2.67
TRINITY_GG_1001_c466_g1	7.66	10.45	683.34	88.3	90.74	54.17	92.49	253.37	312.02	7.36
TRINITY_GG_1001_c467_g1	0	129.45	25.47	77.72	19.65	9.93	141.52	723.51	256.53	2.44
TRINITY_GG_1001_c469_g1	5	3.22	904.89	12.91	220.99	0.75	1.78	2.75	1.06	0
TRINITY_GG_1001_c46_g1	9527.63	4019.07	3112.52	2457.3	3301.99	5554.64	4042.66	3371.79	2330.15	383.12
TRINITY_GG_1001_c471_g1	13.53	3.5	18.28	25.61	20.5	1.58	6.42	34.54	10.68	83.14
TRINITY_GG_1001_c472_g1	0	4.82	4.68	4123.91	26.91	20.33	131.34	41.14	471.24	0
TRINITY_GG_1001_c474_g1	2.56	2.93	416.17	1.5	95.58	0.42	1.28	3.61	4.57	0
TRINITY_GG_1001_c476_g2	0	0	14.02	0	22.3	194.14	0	0	0	0
TRINITY_GG_1001_c476_g3	475.87	367.24	1021.45	180.31	669.36	96.8	53.8	167.59	167.22	29.72
TRINITY_GG_1001_c476_g5	0	0	44.55	0	11.15	109.03	0	10.5	0	0
TRINITY_GG_1001_c478_g1	1169.02	210.18	701.21	313.39	453.06	405.44	802.23	357.74	321.54	62.95
TRINITY_GG_1001_c47_g1	0	840.21	199.58	412.82	297.52	15.16	0	0	28.63	0
TRINITY_GG_1001_c480_g1	117.81	2.65	163.44	20.47	102.59	14.98	2.35	37.2	14.15	4.22
TRINITY_GG_1001_c482_g1	189.68	219.11	107.32	123.57	556.6	54.63	17.82	367.38	171.74	26.29
TRINITY_GG_1001_c484_g1	75.73	31.18	75.15	15.84	58.8	32.2	8.83	134.28	73.53	653.75
TRINITY_GG_1001_c485_g1	723.29	143.25	207.82	197.7	136.66	118.37	119.44	183.24	160.69	103.71
TRINITY_GG_1001_c486_g1	29.04	5.94	246.13	5.14	190.32	25.05	2.7	18.95	10.97	0
TRINITY_GG_1001_c487_g1	10.04	80.76	88.17	51.03	64.18	181.33	8.67	73.86	25.83	18.81
TRINITY_GG_1001_c488_g1	0	2.52	18.56	4.99	62.62	48.55	12.07	2.39	12.72	0
TRINITY_GG_1001_c489_g1	1.47	7.67	69.28	14.17	12.57	142.52	521.15	20.9	19.59	1.33
TRINITY_GG_1001_c48_g1	2357.55	363.83	607.14	411.16	654.53	853.79	662.81	372.16	224.74	149.41
TRINITY_GG_1001_c490_g1	0	0	36.27	461.13	77.79	0	0	0	0	0
TRINITY_GG_1001_c490_g2	157.92	313.17	569.8	2261.96	310.75	96.79	113.67	447.3	193.11	24.2
TRINITY_GG_1001_c491_g1	32.12	12.89	7.04	1.79	63.57	4.66	1.41	12.94	2.75	2.78
TRINITY_GG_1001_c491_g3	465.18	81.73	274.81	139.18	406.82	139.87	128.72	70.27	197.88	37.03
TRINITY_GG_1001_c492_g1	157.68	271.04	407.27	232.8	106.48	242.29	56.61	339.99	241.57	108.14
TRINITY_GG_1001_c493_g1	0.34	0.66	150.06	8.41	144.9	0.28	0.86	1.51	1.8	0
TRINITY_GG_1001_c494_g1	459.15	666.57	559.44	605.83	425.31	246.62	132.88	475.05	538.09	84.41
TRINITY_GG_1001_c495_g1	5.82	12.95	64.31	404.7	5.74	11.84	0.81	2.57	48.98	2.17
TRINITY_GG_1001_c49_g1	75.43	317.52	505.69	103.98	459.36	36.69	78.8	91.49	128.88	3
TRINITY_GG_1001_c501_g1	0	38.65	62.6	0	70.17	0	44.03	218.99	0	0
TRINITY_GG_1001_c502_g2	0	0	40.1	4.28	12.68	7.41	0	0	2.74	0
TRINITY_GG_1001_c505_g1	333.46	602.93	132.99	199.54	103.37	269.55	384.45	152.98	144.85	48
TRINITY_GG_1001_c508_g1	372.89	53.57	90.57	49.42	59.6	60.23	14.41	96.1	29.73	15.72
TRINITY_GG_1001_c50_g1	9.79	72.62	34.95	17.01	2.21	11.3	6.18	8.97	5.02	2.8
TRINITY_GG_1001_c510_g1	1.91	0.95	37.37	5.92	176.69	123.98	18.86	194.65	9.73	2.23
TRINITY_GG_1001_c511_g1	24.27	2.97	37.62	0	23.4	0	1.52	0	16.5	2.33
TRINITY_GG_1001_c511_g2	30.87	11.14	79.82	26.88	84.78	58.45	30.62	30.23	29.82	9.1
TRINITY_GG_1001_c511_g3	59.13	0	0	0	29.1	140.39	51.74	304.6	0	0
TRINITY_GG_1001_c513_g1	11.22	27.8	150.51	22.93	50.39	9.75	57.83	61.31	18.8	3.26
TRINITY_GG_1001_c514_g1	332.35	47.66	77.07	129.76	85.54	54.81	38.82	145.28	48.33	7.7
TRINITY_GG_1001_c515_g1	131.41	99.21	65.83	31.83	89.77	74.87	295.04	71.52	59.58	26.45
TRINITY_GG_1001_c517_g1	174.43	10.38	599.83	113.87	199.51	128.59	20.87	123.14	35.23	36.62
TRINITY_GG_1001_c519_g1	1.61	561.36	104.88	185.93	70.09	162.78	28.5	72.19	38.99	25.29
TRINITY_GG_1001_c51_g1	305.09	203.28	120.38	197.17	138.25	120.76	122.24	183.16	230.39	27.53
TRINITY_GG_1001_c520_g1	219.75	17.33	36.97	50.24	28.35	24.33	5.57	56.66	38.01	16.68
TRINITY_GG_1001_c521_g2	0	0	424.92	0	101.53	0	0	0	0	0
TRINITY_GG_1001_c522_g1	0	0.37	189.34	0	25.7	0	0	0	0	0
TRINITY_GG_1001_c524_g1	0	0	0	1.29	3.8	936.58	313.09	4.29	3.42	0.98
TRINITY_GG_1001_c525_g1	0	377.95	3.96	0	1045.1	1.16	649.83	2887.82	0	0
TRINITY_GG_1001_c526_g1	413.03	29.89	89.62	70.65	56.12	41.89	23.76	105.72	85.91	15.03
TRINITY_GG_1001_c527_g1	0	2.37	0	11.76	8.6	1.11	49.07	531.71	14.41	0
TRINITY_GG_1001_c528_g1	47.88	276.5	26.2	10.89	8.08	10.81	34.58	90.22	12.61	11.92
TRINITY_GG_1001_c529_g1	0	0	38.1	0	78.8	0	0	114.61	0	0
TRINITY_GG_1001_c52_g1	134.86	2.3	114.43	0	34.21	5.02	23.65	54.65	33.56	4.64
TRINITY_GG_1001_c531_g2	574.1	333.32	150.49	242.98	106.92	135.43	40.22	194	149.7	42.16
TRINITY_GG_1001_c533_g2	0	143.09	353.44	38.98	546.05	88.07	32.95	135.91	185.87	98.14
TRINITY_GG_1001_c533_g3	67.79	37.53	36.15	12.6	111.63	17.45	8.04	42.66	15.53	21.94
TRINITY_GG_1001_c533_g4	3.01	91.31	252.32	111.41	471.6	33.55	89.61	163.95	98.88	15.94
TRINITY_GG_1001_c534_g1	10.12	28.42	89.49	81.35	132.23	37.6	42.32	172.61	116.99	44.08
TRINITY_GG_1001_c535_g2	119.67	0	5.73	18.64	0	13.8	0	10.58	29.66	1.95
TRINITY_GG_1001_c539_g1	0	6.49	13.57	210.57	0	0	0	2	0	0
TRINITY_GG_1001_c539_g2	0	118.34	0	0	0	0	0	0	0	0
TRINITY_GG_1001_c53_g1	1484.02	3.06	9.63	10.21	7.61	12.78	2.6	12.69	19.15	0
TRINITY_GG_1001_c541_g1	5.2	0	0	0	9.99	34.18	73.83	43.12	18.86	5.31
TRINITY_GG_1001_c542_g1	17.66	30.47	95.37	47.92	47.62	113.36	16.9	136.4	24.57	29.66
TRINITY_GG_1001_c542_g2	10.54	181.21	430.45	605.46	314.32	227.79	167.6	302.7	322.1	78.08
TRINITY_GG_1001_c546_g1	20.19	38.2	9.38	52.08	29.77	70.51	0	141.53	22.2	60.6
TRINITY_GG_1001_c547_g1	2.92	0.8	49.32	149.24	37.73	11.71	51.19	24.9	18.43	0
TRINITY_GG_1001_c54_g1	1039.17	697.07	332.05	303.96	309.95	209.69	114.44	312.12	283.8	51.6
TRINITY_GG_1001_c550_g1	1.95	1.66	255.81	2.84	10.56	0	0	8.77	0	0
TRINITY_GG_1001_c551_g2	5.83	1.44	0.92	0.97	56.65	201.26	25.98	203.23	0	0
TRINITY_GG_1001_c551_g5	133.87	18.09	236.18	78.26	307.28	39.82	33.26	135.75	131.02	28.68
TRINITY_GG_1001_c552_g1	143.59	18.48	3.81	16.72	10.59	0	9.48	85.58	18.04	0
TRINITY_GG_1001_c5540_g1	0	0	0	100.35	0	0	0	0	0	0
TRINITY_GG_1001_c556_g2	13.12	0	33.72	15.07	26.44	154.53	2.72	28.85	22.06	3.22
TRINITY_GG_1001_c557_g1	301.73	301.96	1686.76	430.25	1614.14	626.48	794.45	242.69	327.38	32.8
TRINITY_GG_1001_c558_g1	489.77	25.48	14.92	130.5	24.13	10.42	25.67	108.52	37.98	1.01
TRINITY_GG_1001_c55_g1	22.04	11563.8	233.45	153.06	234	132.67	182.77	1040.19	313.17	3.89
TRINITY_GG_1001_c560_g1	15.57	6.58	105.07	18.3	97.31	56.31	122.26	29.42	79.34	3.13
TRINITY_GG_1001_c560_g2	8.66	4.42	386.58	28.92	1085.52	2.03	1.03	8.41	4.14	29.32
TRINITY_GG_1001_c560_g3	10.42	3.3	176.33	20.96	191.41	68.95	196.19	25.25	84.51	10.41
TRINITY_GG_1001_c560_g4	302.02	35.53	1605.73	822.58	501.53	193.01	122.46	270.31	204.02	38.79
TRINITY_GG_1001_c561_g1	47.76	82.44	0	92.3	8.54	44.52	18.68	278.93	48.72	0
TRINITY_GG_1001_c56_g1	134.41	140.85	180.44	55.81	75.04	137.04	28.5	40.21	89.75	24.92
TRINITY_GG_1001_c56_g2	23.67	63.32	120.67	0	98.94	215.39	46.17	83.26	84.15	15.23
TRINITY_GG_1001_c571_g1	139.08	298.25	92.6	213.84	100.3	107.51	191.42	181.93	129.17	39.54
TRINITY_GG_1001_c573_g2	0	0	0	0	13.85	0	13.22	207.61	0	0
TRINITY_GG_1001_c574_g1	0.62	1.18	18.22	28.94	261.85	19.85	113.69	1379.59	79.13	0.46
TRINITY_GG_1001_c575_g2	0.55	0	4.07	233.86	0.9	0	0	1.11	0.94	0
TRINITY_GG_1001_c57_g2	367.82	63.05	41.67	49.98	44.3	28.89	11.67	24.54	75.55	15.21
TRINITY_GG_1001_c580_g1	422.11	207.2	201.54	123.96	128.8	221.8	45.44	173.21	171.76	24.59
TRINITY_GG_1001_c581_g1	840.6	380.66	899.77	743.58	796.42	595.39	193.21	839.93	907.51	109.1
TRINITY_GG_1001_c582_g1	1189.6	488.01	354.82	310.87	365.59	418.13	147.03	441.24	479.49	79.91
TRINITY_GG_1001_c583_g1	0	2.71	2.63	8.56	2.81	9.11	2.43	0	2.11	0
TRINITY_GG_1001_c585_g1	1362.96	83.17	143.19	97.02	92.46	145.72	81.45	114.61	111.51	23.46
TRINITY_GG_1001_c587_g1	177.57	63.9	92.18	45.85	60.06	82.04	407.98	32.28	59.07	4.57
TRINITY_GG_1001_c587_g2	237.39	72.06	22.51	33.2	22.95	28.36	91.56	46.97	18.14	10.44
TRINITY_GG_1001_c588_g1	0	241.25	35.98	110.55	55.77	0	0	0	2.96	0
TRINITY_GG_1001_c589_g1	53.02	111.47	149.03	252.51	79.65	28.41	24.53	222.76	313.7	31.6
TRINITY_GG_1001_c589_g2	10.5	10.03	46.35	4.24	40.75	1.78	87.57	18.46	7.82	0.27
TRINITY_GG_1001_c58_g1	147.86	763.78	137.24	229.53	135.24	80.77	24.99	44.68	364.35	7.24
TRINITY_GG_1001_c593_g1	0	30.06	415.8	0.76	129.72	5.72	23.28	107.65	15.64	25.3
TRINITY_GG_1001_c594_g1	0	33752.4	9.25	3.36	62.44	0	5.44	0	0	1132.83
TRINITY_GG_1001_c596_g1	4.88	3324.38	3502.82	3854.33	1483.06	7.81	24.98	83.52	132.59	1.2
TRINITY_GG_1001_c597_g1	1394.3	65.3	144.26	67	70.83	63.75	26.06	69.53	60.91	32.96
TRINITY_GG_1001_c599_g1	0.37	20.85	123.37	23.85	69.16	0.3	0.62	0	6.61	23.51
TRINITY_GG_1001_c59_g1	268.1	0.94	86.34	1126.86	24.21	6.25	1.55	1.3	0	0
TRINITY_GG_1001_c5_g1	1240.73	473.24	1787.5	573.9	900.11	444.55	468.8	454.09	760.86	157.98
TRINITY_GG_1001_c606_g1	0	0	0	0	68.74	0	15.98	159.03	0	0
TRINITY_GG_1001_c607_g1	2.06	472.78	709.76	446.1	63.43	118.44	59.86	106.86	802.53	3.84
TRINITY_GG_1001_c607_g4	0	398.31	2979.01	3048.32	1741.1	0	8.38	0	0	0
TRINITY_GG_1001_c608_g1	26.78	753.73	11.13	231.7	7.07	6.23	4.1	9.45	64.29	130.85
TRINITY_GG_1001_c609_g1	1091.69	797.41	894.52	507.04	560.71	204.81	77.88	299.05	249.92	212.34
TRINITY_GG_1001_c60_g1	414.95	196.18	316.66	71.9	233.52	92.12	12.75	175.65	79.51	36.78
TRINITY_GG_1001_c610_g1	0	0	35.99	140.54	0.77	5.73	0	0	2.32	0
TRINITY_GG_1001_c611_g1	0	14.58	140.5	15.34	0	14.36	0	0	0	0
TRINITY_GG_1001_c614_g1	76.44	19.26	95.71	77.48	36.73	36.83	21.05	17.77	24.89	7.4
TRINITY_GG_1001_c616_g1	0.89	1.92	536.62	30.1	349.93	0	0.84	10.63	0	4.26
TRINITY_GG_1001_c618_g5	0	0	54.55	77.23	0	45.26	0	110.54	0	0
TRINITY_GG_1001_c61_g1	48.1	262.59	125.75	20.49	11.54	29.53	10.9	77.34	54.01	17.5
TRINITY_GG_1001_c628_g2	11.28	0	7.99	0	102.19	0	0	4.55	3.65	0
TRINITY_GG_1001_c629_g1	0	0	0	38.21	0	0	0	0	0	166.94
TRINITY_GG_1001_c62_g1	708.73	631.82	316.95	785.63	241.46	181.53	197.48	1560.98	798.56	66.57
TRINITY_GG_1001_c632_g1	1.91	14.58	95.03	30.95	32.04	144.71	8.78	16.9	13.48	0
TRINITY_GG_1001_c637_g1	13.79	29.62	265.17	11.2	83.06	1.61	0	3.48	3.23	1.6
TRINITY_GG_1001_c63_g1	5401.24	9566.7	1332.81	4927.92	928.33	972.12	678.2	2735.53	3812.85	115.44
TRINITY_GG_1001_c640_g1	8.84	0	333.82	50.13	183.45	13	0.82	0	2.19	2.98
TRINITY_GG_1001_c641_g1	3627.46	411.97	263.49	424.79	220.15	156.15	221.19	568.64	495.85	61.41
TRINITY_GG_1001_c644_g1	0	0.49	25.86	9.98	5.04	22.56	1.27	4.94	288.66	0.38
TRINITY_GG_1001_c6481_g1	0	0	129.85	0	0	0	0	0	0	0
TRINITY_GG_1001_c64_g1	761.39	656.28	260.2	243.54	349.46	111.22	72.44	357.13	307.46	78.53
TRINITY_GG_1001_c654_g1	0	0	287.52	0	70.81	0	15.81	0	0	0
TRINITY_GG_1001_c656_g1	13.82	7.14	1805.02	14.47	991.61	0.57	46.36	6.63	19.49	0.53
TRINITY_GG_1001_c659_g1	230.04	104.1	62.6	24.12	55.17	63.76	16.76	85.68	53.44	22.91
TRINITY_GG_1001_c65_g1	83.37	463.6	267.5	269.11	206.96	137.7	91.43	387.32	213.18	56.04
TRINITY_GG_1001_c660_g3	1490.52	108.95	140.58	61.83	159.16	40.72	23.29	109.91	108.48	8.58
TRINITY_GG_1001_c663_g1	107.14	0	362.82	0	103.11	48.15	57.4	759.68	7.31	0
TRINITY_GG_1001_c666_g1	2.84	33.95	247.6	0	73.84	0.46	0	0	0	0
TRINITY_GG_1001_c668_g2	24.7	28.03	2700	601.22	668.29	32.97	66.28	470.79	456.61	22.59
TRINITY_GG_1001_c66_g1	5.37	12.18	676.15	105.15	538.96	1347.32	15.21	17.54	2316.98	16.58
TRINITY_GG_1001_c66_g2	0	0	27.37	11.78	19.75	78.57	2.81	7.74	206.13	5.35
TRINITY_GG_1001_c671_g1	1.38	243.55	139.09	61.03	200.04	45.46	17.63	21.79	29.96	6.59
TRINITY_GG_1001_c672_g1	0	1.47	14.64	2.06	18.46	57.05	2.58	7.2	46.2	126.66
TRINITY_GG_1001_c672_g2	44.91	65.54	34.46	30.5	27.15	47.17	6.04	32.04	20.77	8.76
TRINITY_GG_1001_c672_g3	0	6.02	29.17	8.38	27.02	59.41	7.13	7.56	21.86	61.57
TRINITY_GG_1001_c677_g1	4.74	6.46	307.31	72.9	68.8	150.94	147.81	277.8	34.72	5.06
TRINITY_GG_1001_c67_g1	4453.98	899.64	1420.37	762.41	827.64	1471.92	611.94	749.04	864.77	315.2
TRINITY_GG_1001_c682_g1	65.02	10.31	102.09	106.82	82.03	45.17	6.15	30.13	49.4	10.63
TRINITY_GG_1001_c695_g1	13.67	17.51	35.61	20.85	51.62	292.63	0	31.74	13.59	14.9
TRINITY_GG_1001_c6_g1	0	57.07	5.07	3.52	81.62	1.96	31.37	561.5	2.68	2.69
TRINITY_GG_1001_c701_g1	197.36	31.69	164.08	30.27	31.94	13.72	40.67	19.4	65.95	37.87
TRINITY_GG_1001_c706_g2	32.74	11.36	44.55	118.66	43.01	55.06	0	2.44	18.64	2.11
TRINITY_GG_1001_c70_g1	0	8.76	11.28	9.46	2647.5	8.31	7672.27	45929.7	23.13	0
TRINITY_GG_1001_c717_g2	12.63	102.93	65.43	76.25	68.29	85.74	12.05	31.89	167.48	26.24
TRINITY_GG_1001_c71_g1	0	147.7	156.44	433.99	86.03	144.96	997.21	201.73	149.58	36.42
TRINITY_GG_1001_c720_g1	13.97	0	7.36	0	1.97	9.64	170.16	1.79	1.48	0
TRINITY_GG_1001_c722_g3	0	0	4.01	0	21.35	0	0	242.44	0	0
TRINITY_GG_1001_c724_g2	0	24.85	13.18	72.13	0	0	0	0	11.45	13.9
TRINITY_GG_1001_c72_g1	11.11	25.33	189.03	1057.9	23.8	9.72	3.55	9.41	31.04	0.98
TRINITY_GG_1001_c732_g1	9.69	3.07	787.08	68.11	470.61	2.57	0	20.51	16.68	16.94
TRINITY_GG_1001_c735_g1	0	0	6.35	0	13.48	0	5.97	222.47	15.08	0
TRINITY_GG_1001_c73_g1	469.84	410.88	949.85	738.7	513.97	183.46	104.06	608.33	201.32	223.42
TRINITY_GG_1001_c73_g2	459.99	1214.22	1005.3	1527.74	665.44	794.44	611.45	894.51	866.99	766.92
TRINITY_GG_1001_c741_g1	666.8	110.01	154.12	127.34	113.21	119.65	58.59	111.36	114.17	27.75
TRINITY_GG_1001_c744_g3	10.08	0	491.64	444.58	104.57	4.85	45.33	44.91	201.97	17.6
TRINITY_GG_1001_c74_g1	1872.25	293.57	1043.35	460.77	1685.9	1303.89	275.11	294.39	337.29	46.92
TRINITY_GG_1001_c751_g1	0	0	1.86	7.36	1	0	204.26	0	1.5	0
TRINITY_GG_1001_c759_g2	13.01	12.32	269.56	0	12.76	0	0	0	0	0
TRINITY_GG_1001_c75_g1	28.1	122.44	133.9	134.26	64.33	80.69	198.1	169.5	183.08	8.15
TRINITY_GG_1001_c760_g1	1831.42	1903.33	3500.26	1248.42	3561.84	6092.83	3693.98	1031.81	742.03	363.74
TRINITY_GG_1001_c765_g1	0	0	39.59	1.71	19633.6	0	0	0	0	0
TRINITY_GG_1001_c76_g2	315.56	155.66	115.77	210.43	88.55	140.61	67.7	127.97	212	34.71
TRINITY_GG_1001_c771_g1	83.07	61.47	269.82	122.25	255.11	103.01	46.82	113.69	81.81	6.96
TRINITY_GG_1001_c77_g1	189.1	50.9	118.83	172.81	58.38	43.45	25.08	41.72	57.22	27.94
TRINITY_GG_1001_c77_g2	0.52	2.97	77.11	426.92	17.39	2.54	0.43	0.91	1.16	8.13
TRINITY_GG_1001_c781_g1	0	57.58	142.16	0	0	71.19	0	28.07	67	45.55
TRINITY_GG_1001_c792_g1	0	22.83	88.3	629.61	20.69	0	0	0	1.87	0
TRINITY_GG_1001_c794_g1	0	2.36	1.14	2.44	269.68	0	1.04	1.1	0	0
TRINITY_GG_1001_c79_g1	343.49	652.14	44.74	753.67	65.13	83.64	571.26	464.46	92.29	40.13
TRINITY_GG_1001_c7_g1	56.4	1576.39	373.48	483.9	304.94	961.69	684.45	3336.05	794.23	16.54
TRINITY_GG_1001_c800_g1	0	106.57	38.21	0	61.3	16.18	37.81	125.13	5.12	24.55
TRINITY_GG_1001_c808_g1	55.33	70.04	518.17	0	72.27	86.21	0	69.09	189.66	13.9
TRINITY_GG_1001_c80_g1	13.3	585.64	181.32	426.79	111.84	217.24	96.05	708.17	327.66	29.59
TRINITY_GG_1001_c811_g1	5.61	0	605.81	23.18	57.07	756.68	29.5	0	0	16.85
TRINITY_GG_1001_c81_g1	33.88	35.62	66.66	34.68	29.45	60.22	8.91	43.92	28.23	10.8
TRINITY_GG_1001_c827_g1	0	0	7.48	0	129.64	0	1.13	0	0	0
TRINITY_GG_1001_c82_g1	1393.26	566.61	2645.55	3082.78	1418.17	4852.84	3697.17	2573.54	2621.22	825.5
TRINITY_GG_1001_c834_g1	71.97	35.91	104.91	171.87	74.53	68.99	64.94	93.2	178.6	14.19
TRINITY_GG_1001_c838_g1	0.4	2.86	374.81	0.44	93.07	30.42	1.27	1.32	0	0.62
TRINITY_GG_1001_c838_g3	0	4.69	1782.07	2.42	562.41	17.97	3.09	2.18	0.91	0
TRINITY_GG_1001_c83_g1	29.21	584.58	121.63	388.35	89.09	366.8	103.82	496.7	735.68	145.46
TRINITY_GG_1001_c844_g2	0	0	0	0	100.87	0	0	0	0	0
TRINITY_GG_1001_c846_g1	1418.37	87.93	12.84	194.51	287.27	4.07	17.05	43.28	7.13	45.63
TRINITY_GG_1001_c854_g1	0	125.4	0	25.91	0	0	0	0	3.75	7.64
TRINITY_GG_1001_c85_g5	18.65	1.32	1352.68	1.35	840.35	1.7	0.29	1.52	3.86	0
TRINITY_GG_1001_c85_g7	12.56	0	25.39	47.25	24.57	267.38	1.73	11.34	13.1	0
TRINITY_GG_1001_c87_g1	0	0	0	0	0	0	0	46.61	0	0
TRINITY_GG_1001_c881_g2	15.91	0	0	263.4	0	0	0	0	0	0
TRINITY_GG_1001_c88_g1	17.48	174.63	71.86	78.82	254.57	246.9	410.08	1596.08	65.41	2
TRINITY_GG_1001_c89_g1	213.44	778.81	273.94	136.33	359.66	946.55	1166.13	607.73	163.88	137.28
TRINITY_GG_1001_c8_g1	4876.74	1777.34	1376.14	1963.1	2134.29	1885.22	634.73	1895.03	1880.32	223.18
TRINITY_GG_1001_c915_g1	11543.8	1.9	31.51	0	32.76	1.62	11.66	81.65	4.13	2.98
TRINITY_GG_1001_c918_g1	0	15.62	7.67	0	0	0	7.22	15.4	0	92.97
TRINITY_GG_1001_c91_g1	20342.4	13541.5	14640.8	7587.21	6494.34	13733.5	2719.57	4783.67	11552.8	2417.58
TRINITY_GG_1001_c936_g1	298.51	3.85	40.12	9.65	37.95	20.11	11.56	9.33	12.26	34.47
TRINITY_GG_1001_c938_g1	192.57	93.46	88	487.9	79.81	32.45	16.43	126.96	38.92	24.47
TRINITY_GG_1001_c949_g1	0	25.8	145.86	84.35	2025.69	89.48	39.79	42.45	113.37	13.65
TRINITY_GG_1001_c94_g1	900.37	96.62	149.75	170.99	167.45	109.46	49.95	133.96	167.26	39.58
TRINITY_GG_1001_c95_g1	91.29	548.1	230.92	554.51	44.49	217.97	53.9	165.53	60.16	204.27
TRINITY_GG_1001_c95_g2	25.81	314.11	910.86	126.04	416.11	86.28	156.95	706.77	98.33	4.14
TRINITY_GG_1001_c96_g1	283.73	323.56	361.72	402.47	434.52	701.26	502.02	429.91	224.15	41.39
TRINITY_GG_1001_c97_g1	339.12	103.02	44.94	47.95	34.51	52.55	31.11	79.96	34.64	26.67
TRINITY_GG_1001_c98_g1	149.73	148.95	84.71	167.98	124.02	283.34	57.41	126.43	96.12	23.11
TRINITY_GG_1001_c9_g1	471.82	558.67	418.42	1709.58	412.93	208.54	93.33	497.09	213.77	301.14
TRINITY_GG_1004_c2_g1	0	91.42	160.51	65.96	155.89	155.65	27.71	59.28	141.91	78.25
TRINITY_GG_1007_c11_g1	19.3	150.11	221.8	86.24	182.29	45.5	18.58	78.62	102.98	10.17
TRINITY_GG_1007_c5_g1	151.64	88.53	127.71	60.87	111.92	77.95	25.38	175.86	75.79	45.55
TRINITY_GG_1007_c5_g4	13.17	120.32	127.77	62.86	115.19	98.42	5.09	54.83	95.23	85.43
TRINITY_GG_1007_c9_g1	4	20.16	78.52	5.63	58.5	2.78	1.15	1.42	9.39	40.34
TRINITY_GG_1009_c0_g1	44.3	80.56	147.31	638	218.39	56.69	135.6	245.15	313.44	56.97
TRINITY_GG_100_c0_g1	0	2977.39	0	81.43	0	0	0	0	0	0
TRINITY_GG_100_c100_g1	758.87	128.83	139.18	31.41	134.69	117.83	33.68	78.33	106.03	14.43
TRINITY_GG_100_c103_g2	2253.67	4883.28	472.84	1861.44	515.76	495.81	845.65	793.44	513.73	136.98
TRINITY_GG_100_c104_g1	1.57	523.74	37.6	4.65	7.74	1.27	10.37	9.79	8.14	35.47
TRINITY_GG_100_c107_g1	2.43	34.41	9.47	35.16	0	125.72	18.94	56.69	57.19	0.89
TRINITY_GG_100_c110_g1	0.48	0.45	1.31	0	29.12	0	11.08	124.92	0	0
TRINITY_GG_100_c112_g1	0	0	474	10.36	51.96	1.04	0	1.14	0	0
TRINITY_GG_100_c113_g1	26.54	1128.74	79.71	71.09	73.52	0	0	0	76.91	9.58
TRINITY_GG_100_c116_g1	2.53	4.82	0	0	27.51	0	9.55	204.44	0	0
TRINITY_GG_100_c118_g1	0.89	484.78	47.78	202.7	129.66	2.17	9.86	164.86	9.43	6.41
TRINITY_GG_100_c11_g1	52.86	140.59	238.64	247.27	173.69	100.81	64.56	98.61	152.67	17.31
TRINITY_GG_100_c11_g2	0	28.79	0	0	0	47.46	0	0	0	40.19
TRINITY_GG_100_c129_g3	0	19.81	146.53	0	0	0	0	0	0	0
TRINITY_GG_100_c12_g1	0.92	119.91	10.55	172.21	207.16	9.97	240.24	1518	2.04	2.05
TRINITY_GG_100_c134_g1	292.97	5734.81	3185.44	10824	695.8	72078.5	26712.2	3381.55	2365.34	4472.41
TRINITY_GG_100_c134_g2	0	24.36	16.94	33.28	3.61	253.15	34.58	16.71	37.86	27.35
TRINITY_GG_100_c136_g1	650.88	319.98	723.42	320.89	267.95	110.46	100.12	790.58	271.3	56.8
TRINITY_GG_100_c13_g1	1082.66	86.84	202.08	214.35	369.66	237.28	38.66	93.04	266.03	21.98
TRINITY_GG_100_c14_g1	1202.13	1078.96	917.92	1585.23	391.48	830.65	2433.76	1368.59	961.02	376.07
TRINITY_GG_100_c150_g6	0	0	246.92	0	46.75	0	0	0	0	0
TRINITY_GG_100_c152_g1	832.41	122.45	191.08	94.31	418.01	93.84	46.54	79.53	118.24	36.7
TRINITY_GG_100_c159_g1	0	31.61	15.52	86.01	0	38.99	58.45	45.63	67.42	0
TRINITY_GG_100_c15_g1	4.16	111.25	343.47	680.98	50.54	202.22	46.87	145.12	197.66	11.07
TRINITY_GG_100_c16_g1	2.48	7.11	21.17	0.61	38.8	6.09	74.58	1033.83	3.75	3.25
TRINITY_GG_100_c170_g1	0.48	0.23	22.7	342.86	0.24	0	0.2	0.21	0	0
TRINITY_GG_100_c171_g1	17.49	26.07	236.39	15.99	38.47	10.15	1.51	6.72	8.13	2.18
TRINITY_GG_100_c174_g1	0	3.33	0	0	0	132	0	0	0	0
TRINITY_GG_100_c17_g1	67.8	28.02	61.12	27.04	45.64	42.07	8.01	29.34	30.24	14.15
TRINITY_GG_100_c189_g1	405	72.41	152.06	72.68	96.21	58.9	7.48	45.56	92.27	12.24
TRINITY_GG_100_c193_g1	0	122.02	0	11.1	10.56	0	0	0	15.75	8.06
TRINITY_GG_100_c19_g1	77.73	1143.2	734.08	2332.57	33.89	260.22	149.41	653.84	216.13	731.11
TRINITY_GG_100_c1_g1	0	0	0	0	3.31	0	107.01	0	0	0
TRINITY_GG_100_c209_g1	502.59	310.37	551.46	403.15	384.43	662.9	225.17	875.28	226.46	0
TRINITY_GG_100_c209_g2	800.23	166.56	380.01	117.62	298.96	271.34	161.72	222.96	168.31	72.7
TRINITY_GG_100_c218_g1	0	0	1.35	3.3	0.58	492.93	428.43	10.83	0.49	0
TRINITY_GG_100_c21_g1	0	321.07	133.76	611.56	42.89	85.93	31.23	152.78	1148.59	0.61
TRINITY_GG_100_c224_g1	164.93	0	0	0	0	0	0	3.76	1.05	1.05
TRINITY_GG_100_c234_g1	0	0	0	10.66	0	0	0	0	10.41	44.96
TRINITY_GG_100_c24_g2	84.12	64.79	17.23	72.03	71.05	30.8	16.25	70.8	15.67	21.01
TRINITY_GG_100_c252_g1	0	4.81	1421.55	27.74	246.49	10.13	0	4.55	0	0
TRINITY_GG_100_c256_g3	4.43	4.22	7.14	4.36	4.37	395.22	0.93	3.93	0.82	9.94
TRINITY_GG_100_c269_g1	334.97	515.24	1214.98	775.45	17236.4	242.06	161.03	895.44	565.92	56.88
TRINITY_GG_100_c280_g1	0	0	13.32	155.65	0	44.3	0	26.73	624.38	0
TRINITY_GG_100_c28_g1	0	22.27	18.3	17.22	8.73	20.78	1.63	12.01	13	0
TRINITY_GG_100_c299_g1	0.78	0	2.14	0	138.6	0	0	0	0	0
TRINITY_GG_100_c2_g1	68.2	306.57	5.46	1.54	4281.21	17.99	12911	174230	0	0
TRINITY_GG_100_c2_g2	13.56	115.56	0	0	757.85	0	2030.09	28431.3	0	0
TRINITY_GG_100_c314_g1	32.1	0	0	100.35	0	51.05	0	0	24	0
TRINITY_GG_100_c319_g1	18.43	48.11	6.52	23.64	29.74	70.74	25.87	114.17	147.77	10.29
TRINITY_GG_100_c31_g1	65.69	354.64	145.29	130.81	45.89	95.31	32.53	42.75	77.84	67.79
TRINITY_GG_100_c32_g1	30.05	3.96	12.4	9.53	15.89	219.65	23.9	50.6	3.96	0
TRINITY_GG_100_c33_g1	0	21.47	23.06	114.44	3.02	0	1.08	31.63	0.96	0
TRINITY_GG_100_c33_g2	0	8.07	0	22.13	0	0	0	8.07	141.37	0
TRINITY_GG_100_c35_g1	2421.75	923.2	993.86	664.94	814.57	699.75	1340.29	1096.13	432.4	65.85
TRINITY_GG_100_c366_g1	0	28.79	0	0	560.31	0	2281.48	10524.7	0	0
TRINITY_GG_100_c37_g1	0.71	11.25	343.06	3.3	155.57	0.44	0.3	3.08	2.92	0
TRINITY_GG_100_c38_g1	2.04	6315.82	3.76	8.67	0	0.56	0	1.2	0	2.04
TRINITY_GG_100_c395_g1	0	3.19	0	0	0	181.48	0	0	0	0
TRINITY_GG_100_c39_g2	0	0	0	0	0	0	0	0	0	84.4
TRINITY_GG_100_c39_g3	0	0	0	0	0	0	0	0	0	52.24
TRINITY_GG_100_c40_g1	5.03	3.06	9.27	9.39	15.36	415.25	336.22	6.04	2.38	1.71
TRINITY_GG_100_c42_g1	0	10.35	2.46	8.02	11.58	0	4.55	4.53	3.79	0
TRINITY_GG_100_c44_g1	161.91	51.66	74.66	215.62	72.33	47.06	57.59	86.52	68.88	9.21
TRINITY_GG_100_c47_g1	343.79	80.14	82.65	66.67	68.49	68.96	32.59	62.6	58.46	2.97
TRINITY_GG_100_c49_g1	11.31	0	37.23	6.18	61.02	66.54	17.23	3.07	6.33	0
TRINITY_GG_100_c4_g1	4.84	12.67	1.48	2.25	0.54	1.46	0.88	1.45	0.84	1.96
TRINITY_GG_100_c50_g1	10.92	320.68	191.2	376.55	73.43	85.51	68.49	181.11	88.18	100.39
TRINITY_GG_100_c50_g2	0	39.03	0	255.05	20.11	0	71.78	115.28	0	0
TRINITY_GG_100_c517_g1	0	0	0.53	1.13	0	123.37	0	0	0	0
TRINITY_GG_100_c51_g1	298.23	87.2	108.64	144.98	76.6	87.62	54.9	168.44	141.38	99.46
TRINITY_GG_100_c52_g1	168.95	59.15	179.41	150.66	186.94	146.63	89.03	342.02	925.94	7.2
TRINITY_GG_100_c539_g1	0	0	0	0	0	0	0	114.16	0	0
TRINITY_GG_100_c53_g2	14.33	368.07	122.58	204.98	78.31	0	9.35	85.93	0	2.43
TRINITY_GG_100_c54_g1	23.43	70.8	266.28	163	82.99	50.31	49.91	30.63	48.46	97.8
TRINITY_GG_100_c55_g1	285.42	48.57	42.16	25.42	62.69	14.43	10.31	89.93	20.74	2.29
TRINITY_GG_100_c56_g1	88.3	484.67	144.82	192.86	70.48	88.4	21.25	106.02	95	117.97
TRINITY_GG_100_c57_g2	0	420.55	0.68	12.71	1.09	0.3	0	1.61	0	0.55
TRINITY_GG_100_c58_g1	334.4	447.06	377.99	447.5	419.71	359.02	159.47	689.8	585.09	79.03
TRINITY_GG_100_c58_g2	8.26	24.25	86.53	583.98	0	12.29	24.36	13.03	0	0
TRINITY_GG_100_c58_g3	195.66	256.84	720.5	248.84	405.61	181.7	48.95	156.35	265.99	69.69
TRINITY_GG_100_c5_g1	1.28	42.89	25.6	35.73	16.94	20.63	23.91	141.29	25.57	15.43
TRINITY_GG_100_c60_g1	17.23	85.74	258.4	7.29	15.96	371.13	1.49	11.89	14.51	0
TRINITY_GG_100_c61_g1	81.95	89.12	7.8	118.31	29.7	13.61	25.98	76.5	29.59	9.7
TRINITY_GG_100_c62_g1	122.71	356.67	770.33	904.07	287.25	737.74	137.9	678.87	1316.34	159.93
TRINITY_GG_100_c62_g2	49.2	277.8	888.51	526.63	405.36	669.26	334.59	556.79	1471.72	80.77
TRINITY_GG_100_c65_g1	228.92	533.96	165.35	578.92	121.29	155.23	103.71	257.21	301.11	34.89
TRINITY_GG_100_c66_g1	3.32	1326.68	9.2	3.34	6.54	2.31	2.47	0	9.8	2.49
TRINITY_GG_100_c67_g1	518.89	35.69	87.6	51.62	316.55	108.84	23.35	77.22	20.1	75.61
TRINITY_GG_100_c67_g2	881.81	70.81	379.17	225.28	945.77	345.93	103.93	227.18	108.09	126.61
TRINITY_GG_100_c69_g2	1.11	0	2.04	0	4.37	753.07	4850.32	30.69	0	0
TRINITY_GG_100_c70_g1	86.84	157.4	37.6	118.73	33.63	65.76	48.44	368.83	29.6	2.02
TRINITY_GG_100_c73_g1	1069.31	428.65	465.31	327.99	428.47	179.06	130.55	391.73	392.69	72.96
TRINITY_GG_100_c74_g1	1129.32	1585.62	2022.68	1894.44	1185.81	771.98	630.1	2241.5	1116.44	735.17
TRINITY_GG_100_c76_g1	291.51	69.94	26.32	5.61	15.03	5.43	4.78	17.69	2.12	0
TRINITY_GG_100_c76_g2	700.04	59.08	320.76	86.02	148.45	61.03	36.61	83.31	60.24	17.73
TRINITY_GG_100_c79_g1	35.55	77.05	3733.67	358.14	479.77	74.08	248.76	150.03	346.97	158.3
TRINITY_GG_100_c806_g1	0	0	25.51	492.35	52.95	0	0	0	0	0
TRINITY_GG_100_c81_g1	0	22.62	15.52	37.06	0	0	5.79	1.38	11.25	8.04
TRINITY_GG_100_c82_g1	0	1678.4	0	25.45	0.62	507.64	0	1.66	18.62	0.94
TRINITY_GG_100_c83_g1	24.05	62.45	206.6	90.97	8.39	6	104.59	311.73	61.31	71.07
TRINITY_GG_100_c84_g1	0	0	0	0	0	19.18	4.08	3.37	0	0
TRINITY_GG_100_c85_g1	81.15	87.08	181.2	161.2	75.69	127.55	25.15	81.75	292.58	20.21
TRINITY_GG_100_c87_g1	2033.43	438.24	501.71	518.29	536.89	459.95	192.48	288.68	192.07	61.11
TRINITY_GG_100_c90_g1	350.3	491.2	462.6	254.63	311.91	130.39	63.33	368.82	227.05	81.11
TRINITY_GG_100_c92_g1	0.58	2.75	22.47	24.53	7.4	17.04	6.22	17.03	174.32	3.16
TRINITY_GG_100_c94_g1	0.59	576.08	167.57	460.27	169.35	1.93	33.84	654.62	0	0
TRINITY_GG_100_c95_g4	752.27	111.92	135.61	160.72	101.66	42.41	44.1	106.02	120.12	32.46
TRINITY_GG_100_c9_g1	103.64	448.85	83.87	142.17	69.8	60.18	60.34	511.59	120.5	99.6
TRINITY_GG_1010_c101_g1	105.41	127.42	528.33	168.46	551.6	252.86	33.85	76.31	82.22	63.38
TRINITY_GG_1010_c1049_g1	0	0	0	0	0	0	63.26	0	0	0
TRINITY_GG_1010_c105_g1	21.28	165.04	41.23	12.69	20.85	13.8	5.47	18.43	15.39	6.46
TRINITY_GG_1010_c108_g1	3347.14	90.64	310.51	308.39	147.8	127.09	132.41	593.87	163.52	40.52
TRINITY_GG_1010_c10_g1	1.57	1898.61	6.41	12.27	5257.15	0	3027.57	19947.4	2.33	9.17
TRINITY_GG_1010_c110_g1	984.62	354.23	267.35	340.76	256.83	308.23	228.2	506.37	303.18	88.44
TRINITY_GG_1010_c112_g1	292.9	167.2	280.7	217.96	277.07	119.33	108.74	242.82	157.32	52.88
TRINITY_GG_1010_c113_g1	3490.07	503.57	2086.1	638.67	2669.5	1270.73	899.1	544.31	841.54	288.54
TRINITY_GG_1010_c116_g1	5.27	1241.47	0	0	0	0	0	1.12	0	1.37
TRINITY_GG_1010_c117_g1	0	0	23.83	0	120.25	0	0	0	0	0
TRINITY_GG_1010_c11_g1	2.46	1463.99	5.97	2.45	8.42	2.01	4.21	6.71	9.23	0
TRINITY_GG_1010_c11_g2	16.43	790.46	7.57	1.35	1.35	9.99	2.3	8.52	10.16	1.02
TRINITY_GG_1010_c122_g1	33.63	96.98	22.61	36.52	13.49	39.6	15.98	112.23	24.15	6.38
TRINITY_GG_1010_c124_g1	0.28	104.91	444.34	75.48	188.28	16.55	2.42	23.94	103.95	0.62
TRINITY_GG_1010_c128_g1	0	158.51	16.08	56.04	1.31	9.05	15.03	33.09	19.76	0
TRINITY_GG_1010_c135_g1	4403.44	368.08	1273.98	470.47	690.98	694.69	912.2	458.21	394.88	147.17
TRINITY_GG_1010_c136_g1	21.68	147.57	134.18	108.97	152.37	220.48	20.18	186.74	81.03	63.28
TRINITY_GG_1010_c136_g2	200.7	482.04	268.65	206.17	224.7	159.52	69.1	205.79	197.29	61.6
TRINITY_GG_1010_c138_g1	2.24	26.97	8.31	0	30.61	0.61	69.41	353.53	0	0
TRINITY_GG_1010_c13_g1	42.33	9.32	3.77	5.29	10.72	6.49	0.58	19.03	6.51	0
TRINITY_GG_1010_c146_g1	0	0	169.62	166.4	519.5	0	0	21.77	0	0
TRINITY_GG_1010_c146_g2	0	11.11	10.92	465.86	115.27	0	0	10.98	0	0
TRINITY_GG_1010_c1493_g1	0	0	0	0	0	0	90.76	0	0	0
TRINITY_GG_1010_c14_g1	206.77	183.44	30.88	44.57	15.6	102.33	12.22	101.73	61.35	34.36
TRINITY_GG_1010_c151_g1	7422.86	828.44	5909.66	1474.79	3250.21	1451.93	571.35	1234.7	1285	222.5
TRINITY_GG_1010_c155_g2	35.17	182.52	135.89	173.28	267.16	197.92	40.23	312.46	131.19	50.38
TRINITY_GG_1010_c164_g1	3.18	0.2	202.55	5.78	46.41	15.12	3.69	0.74	0.16	0.16
TRINITY_GG_1010_c167_g1	0.92	30.38	28.04	81.78	0	13.65	25.98	47.29	160.5	0
TRINITY_GG_1010_c16_g1	731.66	534.22	614.77	304.58	617.27	317.18	161.07	388.96	400.5	127.06
TRINITY_GG_1010_c176_g1	17.52	76.42	266.49	102.16	118.51	117.38	29.7	66.33	113.42	94.48
TRINITY_GG_1010_c17_g1	2952.62	1139.34	580.1	371.27	694.35	661.82	616.72	558.11	470.19	67.5
TRINITY_GG_1010_c181_g1	0	0	341.39	0	244.37	1.25	0.47	0	0	0
TRINITY_GG_1010_c189_g1	708.17	298.34	338.14	247.41	165.7	166.51	94.14	261.06	151.09	41.85
TRINITY_GG_1010_c18_g1	199.88	120.33	137.14	143.58	209.49	193.42	69.91	238.43	176.22	44.89
TRINITY_GG_1010_c1_g1	1460.56	186.19	370.79	298.67	236.42	222.28	175.72	286.87	376.98	67.77
TRINITY_GG_1010_c206_g1	412.99	124.29	1414.84	231.13	520.3	162.41	42.89	193.85	269.09	81.36
TRINITY_GG_1010_c20_g1	2.15	38.19	199.49	187.77	57.46	38.1	25.35	222.74	89.73	0
TRINITY_GG_1010_c213_g1	325.4	25.54	64.4	19.72	29.65	91.08	1.95	6.61	35.62	22.45
TRINITY_GG_1010_c214_g3	0	1	174.27	1.7	433.53	1.43	0.43	0.61	0.26	0
TRINITY_GG_1010_c215_g1	4	1.9	14.61	3.97	31.39	1.61	714.34	38.01	0	0
TRINITY_GG_1010_c21_g5	9.51	0	783.93	0	189.45	0	8.01	34.28	13.56	0
TRINITY_GG_1010_c236_g1	11.38	0	1333.74	0	0	0	0	2	0	0
TRINITY_GG_1010_c23_g1	20.57	137.09	245.3	118.85	173.07	189.32	21.56	78.12	238.35	83.12
TRINITY_GG_1010_c24_g1	1.25	174.49	37.44	1586.54	26.43	190.19	4.19	25.64	1634.59	5
TRINITY_GG_1010_c25_g1	1100.48	185.85	192.65	309	193.54	192.83	110.76	231.44	262.19	44.18
TRINITY_GG_1010_c25_g4	50.44	30.62	182.23	13.29	155.51	114.47	43.1	53.68	39.17	44.33
TRINITY_GG_1010_c268_g1	8.12	39.17	360.56	28.07	108.13	11.81	9.63	0.5	47.25	0.19
TRINITY_GG_1010_c287_g2	0	5.24	22.37	50.84	324.66	9.67	9.6	25.55	0	0
TRINITY_GG_1010_c28_g1	4.42	144.83	35.65	324.28	31.05	117.9	17.68	123.02	459.98	0
TRINITY_GG_1010_c29_g1	277.07	184.24	370.2	316.44	416.38	185.49	88.86	193.67	287.7	51.3
TRINITY_GG_1010_c2_g1	1251.1	38.73	95.45	67.46	49.02	78.18	29.08	106.41	68.51	40.59
TRINITY_GG_1010_c30_g3	11.05	81.33	66.9	96.02	38.06	311.32	113.57	129.88	66.44	213.55
TRINITY_GG_1010_c31_g1	117.14	452.33	260.42	294.84	183.74	237.53	106.03	328.82	539.12	68.34
TRINITY_GG_1010_c32_g1	38.36	917.38	293.86	354.96	201.37	37.64	262.06	869.01	84.81	443.6
TRINITY_GG_1010_c33_g1	52.54	3.09	3	3.36	6.99	0.67	4.9	9	0.93	6.78
TRINITY_GG_1010_c34_g1	0	0	23.28	4.65	4.07	921.07	0.99	0.52	16.97	0
TRINITY_GG_1010_c352_g1	669.99	607.24	537.11	988.44	500.01	453.15	1065.58	627.13	515.02	145.05
TRINITY_GG_1010_c36_g1	703.36	296.32	182.98	128.8	108.1	55.97	74.91	425.62	100.92	32.96
TRINITY_GG_1010_c37_g1	216.75	283	530.15	138.34	98.58	70.98	39.93	127.39	102.56	16.96
TRINITY_GG_1010_c382_g1	198.89	0	0	0	0	0	0	0	0	0
TRINITY_GG_1010_c39_g1	239.4	278.91	88.33	142.24	96.62	140.17	75.33	56.85	150.74	50.28
TRINITY_GG_1010_c3_g1	1.76	784.86	64.17	857.81	38.02	7.55	54.13	19.62	0.69	1115.79
TRINITY_GG_1010_c40_g1	14.63	17.29	519.43	19.5	134	289.93	0	27.93	23.79	0.69
TRINITY_GG_1010_c42_g1	837.17	1250.92	583.87	624.92	532.49	365.68	152.78	654.02	595.34	183.03
TRINITY_GG_1010_c43_g1	22.3	60.65	294.21	25.79	598.84	194.02	33.89	145.8	167.04	70.34
TRINITY_GG_1010_c45_g1	100.2	2.47	29.62	5.5	9.54	660.38	414.59	12.67	8.84	0
TRINITY_GG_1010_c46_g1	0	0	13.26	0	5469.84	0	0	0	2.34	0
TRINITY_GG_1010_c47_g1	729.98	145.9	275.52	208.12	249.92	176.92	58.5	197.92	219.8	58.46
TRINITY_GG_1010_c485_g2	0	1293.92	66.33	308.54	33	211.54	40.98	252.72	522.69	27.93
TRINITY_GG_1010_c487_g1	19.36	11.69	10.39	33.67	30.64	11.8	21.63	102.12	103.57	10.84
TRINITY_GG_1010_c48_g1	10.12	9.57	1183.05	36	248.72	166.79	0	9.3	1037.24	0
TRINITY_GG_1010_c4_g1	173.88	30	54.71	24	52.57	34.89	13.86	38.6	38.94	15.02
TRINITY_GG_1010_c50_g1	235.42	111.84	711.49	209.88	559.61	187.38	31.63	200.69	185.66	18.97
TRINITY_GG_1010_c511_g1	17.1	2.66	186.56	5.11	62.32	0	22.89	57.36	4.15	7.56
TRINITY_GG_1010_c513_g1	160.49	0	0	0	0	0	0	0	0	0
TRINITY_GG_1010_c51_g2	17.57	107.78	200.16	59.34	97.79	55.64	12.51	89.05	118.47	19.43
TRINITY_GG_1010_c52_g1	154.01	218.3	588.56	274.63	356.97	189.11	48.14	240.85	361.22	54.9
TRINITY_GG_1010_c54_g1	761.73	490.42	515.18	530.45	350.3	374.52	218.19	472.66	560.96	50.37
TRINITY_GG_1010_c55_g1	3.76	0	5.41	0	3.69	0	0	3.42	124.01	49.62
TRINITY_GG_1010_c55_g3	281.36	24.86	144.21	12.68	8.74	5.01	1.99	9.5	24.93	6.64
TRINITY_GG_1010_c56_g1	433.79	334.46	305.71	321.45	201.95	134.1	150.85	304.52	254.45	83.46
TRINITY_GG_1010_c57_g1	177.49	690.1	434.05	739.56	399.97	252.19	363.65	698.24	874.1	255.24
TRINITY_GG_1010_c599_g1	0	0	0	0	95.87	0	0	0	0	0
TRINITY_GG_1010_c5_g1	12.23	0	0	0	0	4.68	0	10.6	0	0
TRINITY_GG_1010_c5_g2	90.35	149.59	84.65	114.61	34.29	81.69	21.83	216.73	74.34	31.92
TRINITY_GG_1010_c61_g1	1225.23	95.19	138.98	142.67	428.83	148.82	86.51	324.6	159.2	30.71
TRINITY_GG_1010_c62_g1	85.76	220.95	411.65	315.59	186.26	131.19	98.29	225.32	198.82	89.51
TRINITY_GG_1010_c649_g1	0	0	0	200.71	0	0	0	0	0	0
TRINITY_GG_1010_c64_g1	187.85	46.72	76.71	87.67	58.4	65.5	42.96	98.63	58.15	23.84
TRINITY_GG_1010_c67_g1	0.71	1.69	12.34	3.45	30.32	16.5	0.59	8.38	3.68	0.53
TRINITY_GG_1010_c68_g2	517.2	3.8	99.97	16.2	256.36	0	301.48	1332.36	11.81	0
TRINITY_GG_1010_c68_g3	34.12	0	100.24	0	137.64	0	94.93	411.32	0	3.48
TRINITY_GG_1010_c69_g1	17.29	1.13	198.17	158.75	48.07	3.86	0.65	6.21	25.98	56.64
TRINITY_GG_1010_c6_g1	1893.04	1226.17	2541.7	1070.77	1200.24	1059.51	436.58	420.14	940.62	708.19
TRINITY_GG_1010_c70_g1	315.15	266.14	576.97	388.11	533.78	340.81	89.99	376.54	294.29	83.97
TRINITY_GG_1010_c71_g1	393.71	159.62	235.02	184.56	241.21	140.99	64.88	192.06	207.41	35.33
TRINITY_GG_1010_c72_g1	307.98	192.09	506.72	221.44	405.4	156.5	203.4	216.73	263.59	14.6
TRINITY_GG_1010_c73_g1	95.39	25.41	58.46	83.39	40.64	47.81	17.86	84.04	50.14	10.92
TRINITY_GG_1010_c811_g1	0	0	26.19	0	136.1	0	0	0	0	0
TRINITY_GG_1010_c81_g1	0	128.52	103.52	50.77	11.73	45.44	20.07	60.88	12.01	11.76
TRINITY_GG_1010_c82_g1	111.02	300.1	168.85	182.77	175.57	86.91	120.9	103.29	86.07	190.7
TRINITY_GG_1010_c83_g1	456.42	1119.03	263.22	522.82	317.69	212.01	50.6	328.05	222.94	30.09
TRINITY_GG_1010_c84_g1	42.56	0	33.03	9.72	300.72	3.03	4.27	22.75	2.63	0.61
TRINITY_GG_1010_c86_g1	109.99	545.49	1340.26	350.55	597.05	901.14	202.98	240	643.7	121.56
TRINITY_GG_1010_c87_g1	75.29	56.8	86	47.65	55.01	43.2	25.53	65.79	67.86	15.85
TRINITY_GG_1010_c8_g1	3.18	12.86	312.94	200.15	257.08	877.32	31.24	47.48	90.95	1.1
TRINITY_GG_1010_c91_g1	899.73	847.21	482.51	1713.62	239.2	863.77	96.86	927.07	8390.75	60.89
TRINITY_GG_1010_c91_g2	180.43	597.42	560.33	703.01	516.4	465.22	347.59	570.07	1268.74	121.31
TRINITY_GG_1010_c928_g1	0	0	0	0	0	150.74	0	0	0	0
TRINITY_GG_1010_c92_g2	253.75	102.57	177.61	79.76	199.31	31.39	22.06	62.89	96.47	17.45
TRINITY_GG_1010_c93_g1	29.87	9.46	190.51	0	4.9	321.15	303.92	98.56	0	7.45
TRINITY_GG_1010_c94_g1	62.42	148.89	176.09	162.32	141.77	104.7	53.88	167.74	133.57	60.26
TRINITY_GG_1010_c9_g1	5.72	115.52	54.48	35.68	114.01	26.26	16.85	71.55	23.83	1.5
TRINITY_GG_1014_c0_g1	13.84	57.39	296.88	322.22	273.33	123.63	45.97	71.85	142.13	60.63
TRINITY_GG_1016_c10_g1	17.34	13.19	6.5	21.21	0.38	245.16	23.6	7.23	18.7	8.75
TRINITY_GG_1016_c11_g1	40.22	25.9	95.93	89.61	116.73	69.69	23.39	50.67	48.02	12.63
TRINITY_GG_1016_c14_g1	0	43.07	9.97	20.57	8732.18	11.64	6.07	12.63	25.69	2.7
TRINITY_GG_1016_c17_g1	0	5.59	733.04	229.16	207.11	40.91	3.65	10.04	1.6	0
TRINITY_GG_1016_c18_g1	0	82.85	741.75	209.22	2860.79	0	112.84	1.2	0	50.2
TRINITY_GG_1016_c19_g1	16.79	226.81	214.51	145.35	310.68	113.86	32.77	140.42	82.07	37.95
TRINITY_GG_1016_c20_g1	933.91	42.44	84.89	44.42	61.14	51.21	23.07	89.44	36.23	9.26
TRINITY_GG_1016_c21_g1	1.15	2.48	207.01	0.28	358.8	4.97	1.44	1.77	2.36	0
TRINITY_GG_1016_c22_g1	2712.5	0	9.76	0	7.24	0	0	19.86	1.82	0.61
TRINITY_GG_1016_c233_g1	177.38	0	0	0	0	0	25.87	27.69	0	0
TRINITY_GG_1016_c24_g1	413.69	401.63	506.97	191.68	407.93	299.61	296.88	293.2	306.11	122.09
TRINITY_GG_1016_c25_g1	0	0	4.56	0	544.03	2.38	18	5.19	0	0
TRINITY_GG_1016_c26_g1	1.99	6.18	228.8	65.35	30.18	329.71	1.66	10.35	131.13	2.53
TRINITY_GG_1016_c27_g1	506.11	691.8	176.02	233.35	246.7	62.87	160.07	525.33	279.48	16.62
TRINITY_GG_1016_c28_g1	1.39	833.8	1.71	1161.01	115.06	1.52	101.53	1032.46	5.07	0.69
TRINITY_GG_1016_c29_g1	274.43	39.86	131.93	96.67	102.57	72.41	27.38	102.71	84.67	38.56
TRINITY_GG_1016_c30_g1	51.68	31.52	65.93	25.96	58.84	7.69	1.21	36.52	19.27	4.54
TRINITY_GG_1016_c31_g1	1.22	0	20.92	6.5	1.61	1.6	6.96	6.45	219.67	0
TRINITY_GG_1016_c32_g1	60.55	121.33	401.63	100.21	177.98	80.52	28.2	100.43	140.55	48.12
TRINITY_GG_1016_c332_g1	0	113.28	0	0	0	0	0	0	0	0
TRINITY_GG_1016_c33_g1	68.1	21.95	45.26	31.96	18.81	34.4	6.28	37.21	37.82	5.63
TRINITY_GG_1016_c36_g1	0	1.19	962.28	0	9.06	67.71	0.52	4.38	36.03	0.93
TRINITY_GG_1016_c37_g1	246.72	18.4	89.03	100.55	47.24	63.29	61.98	34.33	41.85	11.46
TRINITY_GG_1016_c38_g3	23.44	65.41	175.77	261.36	125.12	232.54	369.3	447.63	76.37	40.87
TRINITY_GG_1016_c39_g2	326.22	111.54	183.63	130.67	116.71	79.9	41.77	185.38	231.46	27
TRINITY_GG_1016_c3_g1	752.63	115.82	250.74	165.01	134.09	82.07	36.05	131.21	157.96	29.85
TRINITY_GG_1016_c40_g1	0	27.21	1240.41	0	350.9	9.01	0	0	29.58	0
TRINITY_GG_1016_c43_g1	938.57	803.47	852.3	480.08	573.43	369.55	187.34	467.12	591	118.63
TRINITY_GG_1016_c44_g1	62.93	81.33	118.61	107.7	68.93	69.44	36.22	71.11	57.35	30.84
TRINITY_GG_1016_c45_g1	1.05	28.67	45.71	6.7	124.58	262.95	118.23	62.44	6.98	36.66
TRINITY_GG_1016_c47_g1	1.17	27.96	56.91	141.89	1.46	147.14	39.13	54.27	174.19	0
TRINITY_GG_1016_c4_g1	0	0	45.45	0	492.23	0	0	0	0	0
TRINITY_GG_1016_c50_g1	8.63	41.91	118.11	119.68	50.5	0.63	44.8	769.22	0.53	1.95
TRINITY_GG_1016_c5_g1	215.5	501.69	224.68	510.28	76.24	596.71	78.88	408.74	246.44	247.38
TRINITY_GG_1016_c61_g1	4.17	464.62	192.43	166.59	30.86	0	0	0	0.39	3.51
TRINITY_GG_1016_c65_g3	7.15	104.76	101.74	91.03	94.45	727.22	25.93	62.12	26.76	53.56
TRINITY_GG_1016_c68_g1	124.49	1640.7	29.51	485.31	14.16	9.16	0	0	0	359.18
TRINITY_GG_1016_c87_g1	0	0	324.59	0	57.85	4.8	0.65	3.43	2.04	0
TRINITY_GG_1016_c94_g1	450.4	146.74	87.82	220.85	136.86	115.4	58.97	118.22	159.83	36.61
TRINITY_GG_1016_c9_g1	299.03	317.4	185.54	271.22	338.57	220.81	135.19	381.76	409.29	110.06
TRINITY_GG_1018_c17_g1	0	0	0	0	154.21	0	0	0	0	0
TRINITY_GG_1018_c1_g1	3.75	425.59	912.43	231.06	310.46	159.58	175.61	1015.79	197.71	103.73
TRINITY_GG_1018_c2_g2	4.83	24.54	59.49	38.6	466.26	18.19	8.12	30.68	28.62	13.16
TRINITY_GG_1018_c7_g1	3.62	110.11	127.4	13.29	37.21	38.75	12.22	327.47	26.62	59.64
TRINITY_GG_101_c0_g1	1.61	7076.87	13.01	47.03	91.03	18.36	168.01	538.97	41.93	0
TRINITY_GG_101_c102_g1	0	5.16	2.54	0	324.86	0	437.5	1491.84	0	0
TRINITY_GG_101_c103_g1	351.61	320.99	534.45	713.23	427.15	273.66	232.66	402.45	534.78	85.27
TRINITY_GG_101_c104_g1	89.14	176.65	30.34	81.89	109.53	8.07	34.45	403.77	16	51.95
TRINITY_GG_101_c105_g1	13.63	458.24	43.69	107.06	1076.63	381.69	158.41	219.99	69.84	0.75
TRINITY_GG_101_c106_g1	0	0	1.65	0	4.68	25.64	1280.32	15.2	0	0
TRINITY_GG_101_c108_g1	274.53	86.78	49.75	50.76	107.1	38.8	17.04	51.19	58.6	9.18
TRINITY_GG_101_c109_g1	5.64	33.13	35.26	3.52	181.48	38.81	11.2	10.46	13.66	0
TRINITY_GG_101_c10_g1	453.49	832.66	747.08	487.46	300.73	489.13	212.05	508.21	331.16	712.76
TRINITY_GG_101_c110_g5	290.11	11.12	111.27	13.52	46.05	67.47	19.71	45.28	41.81	10.2
TRINITY_GG_101_c111_g1	0	1.53	169.26	6.36	113.15	148.55	13.53	24.99	0	0
TRINITY_GG_101_c113_g1	790.56	175.34	231.47	147.59	171.02	70.65	53.35	143.35	183.56	37.16
TRINITY_GG_101_c115_g1	24.64	40.8	220.49	83.56	98.85	26.33	12.14	52.24	98.55	39.08
TRINITY_GG_101_c116_g1	47.97	80.38	138.18	184.1	134.9	223.6	53.38	205.3	225.81	8.51
TRINITY_GG_101_c117_g1	46.15	81.47	110.05	166.74	98.65	213.83	64.99	113.22	41.54	11.6
TRINITY_GG_101_c118_g2	7527.53	4.12	3.08	0.6	0.61	0	0	72.36	0.92	0.46
TRINITY_GG_101_c119_g1	12642.7	0	0	2.35	13.96	0	6	143.7	0	0
TRINITY_GG_101_c11_g1	3547.25	285.49	316.47	445.25	299.37	1262.73	1176.51	305.62	325.79	134.23
TRINITY_GG_101_c121_g1	6.47	38.93	91.27	442.29	62.21	65.88	31.54	63.75	708.22	9.41
TRINITY_GG_101_c125_g1	212.73	167.38	283.49	183.83	94.41	155.93	88.07	101.36	134.73	37.9
TRINITY_GG_101_c128_g1	655.62	365.75	1069.59	278.71	633.33	169.33	77.72	166.78	171.48	27.14
TRINITY_GG_101_c129_g1	767.27	207.07	259.16	195.95	179.65	281.81	99.29	170.63	164.02	102.22
TRINITY_GG_101_c129_g2	112.84	52.54	87.13	25.29	43.41	74.34	16.1	36.86	62.51	9.45
TRINITY_GG_101_c12_g1	8764.71	2247.33	1567.73	1791.09	1432.48	1823.08	503.04	1804.19	2155.67	458.72
TRINITY_GG_101_c130_g2	3583.53	1189.54	1579.05	1297.6	1554.95	1159.36	2066.56	2151.24	1074.29	457.5
TRINITY_GG_101_c131_g1	5.69	6.59	24.68	45.35	0	77.69	15.52	21.35	83.69	1.86
TRINITY_GG_101_c132_g1	144.12	43.56	2361.72	121.84	1153.38	97	30.57	93.12	122	12.46
TRINITY_GG_101_c133_g1	0	3.13	2818.39	16.75	817.57	23.46	1.43	5.02	261.9	0
TRINITY_GG_101_c134_g1	647.5	0	13.26	7.18	13.44	35.06	12.92	182.05	3.7	0
TRINITY_GG_101_c135_g1	406.16	69.09	272.93	85.74	126.42	73.84	68.69	167.73	108.29	0
TRINITY_GG_101_c136_g1	51	18.63	148.1	37.36	3.93	3.89	171.99	250.45	110.36	12.7
TRINITY_GG_101_c137_g2	0	23.75	311.46	2.53	2688.34	0.85	2.41	18.34	5.28	0
TRINITY_GG_101_c138_g2	60.56	362.28	30.8	160.19	7.84	64.13	12.27	51.83	198.07	155.31
TRINITY_GG_101_c141_g1	28.9	15.59	11.8	52.61	5.81	2.65	1.61	21.95	8.35	5.2
TRINITY_GG_101_c142_g2	10.98	12.05	578.11	49.81	203.35	428.44	75.23	106.86	72.39	227.42
TRINITY_GG_101_c1431_g1	0	0	0	0	0	0	0	116.99	0	0
TRINITY_GG_101_c143_g1	1.39	69.19	421.73	191.17	256.31	3.83	1.79	28.24	46.89	0.35
TRINITY_GG_101_c144_g1	225.84	165.38	113.77	178.8	165.08	85.18	40.03	161.22	188.65	46.84
TRINITY_GG_101_c145_g1	475.79	1.31	0	0.67	0	0.56	0	5.43	0	236.85
TRINITY_GG_101_c1476_g1	20.74	0	0	0	0	0	0	0	0	62.59
TRINITY_GG_101_c148_g1	67.23	113.05	142.98	342.66	101.59	250.17	57.54	192.97	383.62	28.35
TRINITY_GG_101_c148_g2	23.74	12.87	15.65	6.82	3.34	10.78	0	12.32	12.51	5.08
TRINITY_GG_101_c149_g1	581.63	252.86	323.76	265.09	252.05	138.87	114.58	375.23	208.45	46.82
TRINITY_GG_101_c14_g1	0.55	13.72	170.53	264.61	46.78	463.89	16.2	9.4	3660.02	0
TRINITY_GG_101_c150_g2	99.95	506.31	90.1	212.24	238.7	5632.59	1316.01	782.24	2598.38	2.43
TRINITY_GG_101_c153_g1	1.51	5.75	318.35	13.41	113.04	28.09	289.09	57.75	11.19	11.28
TRINITY_GG_101_c155_g1	32.8	5.83	109.49	15.27	41.97	65.37	15.04	23.61	14.94	2.34
TRINITY_GG_101_c157_g1	115.95	180.12	141.78	76.45	186.12	86.55	84.36	101.09	101.2	30.33
TRINITY_GG_101_c159_g1	230.43	715.31	478.72	378.9	213.28	236.69	171.23	443.69	179.49	133.61
TRINITY_GG_101_c162_g1	685.83	74.31	78.07	135.5	105.99	61.11	37.14	116.26	157.58	8.54
TRINITY_GG_101_c164_g1	1.23	0	42.03	1.21	17.88	1.99	708.72	11.49	0	0.92
TRINITY_GG_101_c167_g1	2687.75	288.08	96.88	38.86	88.14	45.86	31.97	98.24	46.81	30.47
TRINITY_GG_101_c167_g2	972.68	71.4	15.73	11.51	178.21	0	0	53.84	9.55	13.83
TRINITY_GG_101_c168_g1	0	0	300.38	0	59.77	0	0	0	0	0
TRINITY_GG_101_c169_g1	302.92	349.62	859.57	140.87	327.39	126.67	32.73	164.77	182.87	103.03
TRINITY_GG_101_c16_g1	3.52	500.23	103.57	728.34	64.2	360.52	43.88	196.01	2401.58	17.21
TRINITY_GG_101_c170_g1	309.9	0.59	14.18	14.46	4.25	5.03	4.1	5.97	85.19	8.29
TRINITY_GG_101_c172_g1	62.36	172.65	222.52	140.78	231.19	51.07	45.38	228.16	136.78	20.86
TRINITY_GG_101_c173_g1	0	0	16.4	121.73	4.32	1.44	3.11	0	2.63	41.47
TRINITY_GG_101_c174_g1	2.13	89.74	400.66	76.55	101.26	0.44	6.65	42.73	0.79	15.5
TRINITY_GG_101_c175_g1	0	14.54	20.67	20.42	7.73	359.11	176.5	2.82	2.35	3.61
TRINITY_GG_101_c176_g1	2.86	1.52	304.1	0.62	220.32	0	0.53	7.55	2.6	0
TRINITY_GG_101_c17_g1	0	4529.74	0	504.64	10.02	6.62	0	0	0	0
TRINITY_GG_101_c182_g2	46.47	30.9	531.79	61.61	247.34	34.27	16.27	79.44	67.47	15.35
TRINITY_GG_101_c183_g1	0	47.95	138.86	31.5	75.12	23.34	3.68	15.76	63.4	3.95
TRINITY_GG_101_c183_g2	1.05	2.01	24.27	2.07	4970.78	14.58	0	0.93	5.48	0
TRINITY_GG_101_c185_g1	39.7	49.18	69.69	26.09	48.4	29.61	0	74.61	62.09	0
TRINITY_GG_101_c186_g1	4.97	41.02	604.49	232.99	174.33	62.77	17.18	207.29	398.3	131.45
TRINITY_GG_101_c187_g1	1539.25	861.64	1279.75	520.9	370.7	250.11	198.65	662.7	611.93	76.31
TRINITY_GG_101_c1882_g1	0	0	0	116.55	0	0	0	0	0	0
TRINITY_GG_101_c188_g1	75.54	20.32	252.39	211.94	339.65	14.54	29.1	69.5	150.58	0
TRINITY_GG_101_c190_g1	12.03	152.48	126.44	717.32	130.81	4.18	18	40.62	1.21	6.91
TRINITY_GG_101_c190_g2	0	0	0.96	214.32	1.02	0	0	1.84	0	0
TRINITY_GG_101_c190_g3	0	0	70.52	162.28	43.69	34.69	0	0	23.29	23.79
TRINITY_GG_101_c192_g1	1411.67	428.52	456.53	346.44	442.45	512.92	419.4	395.56	392.82	102.77
TRINITY_GG_101_c193_g1	315.74	1.56	94.23	463.98	7.68	0.67	10.21	63.91	3.99	0
TRINITY_GG_101_c195_g1	0	1.8	170.19	0	69.35	0	0	1.96	3.04	27.9
TRINITY_GG_101_c197_g1	303.94	1399.55	7656.37	1660.27	5765.69	3792.32	153.23	1704.21	972.06	1416.76
TRINITY_GG_101_c198_g1	449.04	0	2.91	0	0	4.51	0.66	10.47	1.76	0
TRINITY_GG_101_c1_g1	15.73	225.64	89.49	185.3	94.11	102.96	66.01	213.02	152.67	58.02
TRINITY_GG_101_c200_g1	1009.91	1668.48	2307.69	1437.49	968.35	1105.21	619.56	843.53	1063.04	250.54
TRINITY_GG_101_c203_g1	9.96	131.89	0	20.55	19.58	7.73	0	0	0	0
TRINITY_GG_101_c204_g1	65.2	85.35	154.86	72.2	91.99	45.3	31.53	42.5	96.59	8.74
TRINITY_GG_101_c205_g1	0	0	1669.18	0	373.76	0	0	0	0	0
TRINITY_GG_101_c206_g1	2.14	211.94	58.83	0	18.47	0	0	0.27	0	0.22
TRINITY_GG_101_c207_g1	0.69	0	15.75	0	125.57	9.05	0.93	1.07	0	0
TRINITY_GG_101_c208_g1	0.56	17.78	190.2	4.97	33.97	4.15	3.29	29.33	79.75	167.86
TRINITY_GG_101_c20_g1	12.62	19.49	11.83	19.71	5.08	42.66	4.64	21.7	11.14	5.22
TRINITY_GG_101_c212_g1	5.35	37.05	226.64	183.43	78.25	457.02	78.36	109.65	164.33	10.5
TRINITY_GG_101_c213_g1	11.55	143.3	58.72	53.07	28.42	18.07	0	5.34	8.49	17.24
TRINITY_GG_101_c214_g1	0	0	128.71	10.1	29.96	0	23.77	29.84	0	1.26
TRINITY_GG_101_c216_g1	0	207.95	105.66	82.92	6.78	6.3	50.82	125.89	30.89	0
TRINITY_GG_101_c217_g1	62.32	214.56	98.22	145.79	161.12	226.66	30.31	374.96	209.76	46.76
TRINITY_GG_101_c21_g1	9.99	2635.23	75.8	1654.4	62.81	13.64	29.95	318.62	204.45	955.19
TRINITY_GG_101_c230_g1	73.83	105.44	271.38	108.16	119.58	49.76	24.63	84.02	97.52	9.32
TRINITY_GG_101_c232_g1	1.49	1.42	214.26	0	19.11	0	0	0	1.11	0
TRINITY_GG_101_c233_g1	1.42	139.52	69.34	156.63	52.75	0.47	3.07	36.93	3.6	18.9
TRINITY_GG_101_c234_g1	0	2.4	16.33	2.8	310.61	0.88	1.79	8.94	4.92	0.8
TRINITY_GG_101_c235_g1	5.55	21.8	33.33	70.64	0.97	11.5	7.59	5.73	76.48	6.82
TRINITY_GG_101_c236_g2	0	772.29	102.37	176.39	56.19	137.83	72.65	150.25	207.61	34.05
TRINITY_GG_101_c237_g1	4.16	16.73	8.53	20.3	12.29	2.54	5.17	29.17	0.77	71.72
TRINITY_GG_101_c237_g2	53.01	182.46	200.43	1174.27	266.16	90.93	291.11	548.77	85.04	480.38
TRINITY_GG_101_c238_g2	360.59	202.92	127.96	130.51	416.45	110.13	62.89	253.6	118.39	141.87
TRINITY_GG_101_c23_g1	4.7	193.62	0	252.17	46.22	0.64	14.02	243.46	0	0
TRINITY_GG_101_c240_g1	157.73	46.77	33.95	60.88	48.51	36.4	31.83	40.15	56.82	30.13
TRINITY_GG_101_c252_g1	0	0	103.52	0	8.77	0	6.14	310.21	0	0
TRINITY_GG_101_c253_g2	0	236.56	0	53.14	0	0	0	0	2.77	0
TRINITY_GG_101_c25_g1	2869.1	662.93	894.72	742.17	719.58	950.27	935.14	1004.3	710.46	140.02
TRINITY_GG_101_c268_g1	0	18.2	0	0	0	9.19	7.07	25.4	3.54	3.1
TRINITY_GG_101_c26_g1	0	487.86	27.8	260.07	23.14	115.04	7.29	109.69	428.2	5.86
TRINITY_GG_101_c271_g1	0	0.42	2.03	1.72	395.11	2.88	0.73	0.77	4.91	0.33
TRINITY_GG_101_c278_g1	0	0	376.64	0	276.46	0	0	0	0	0
TRINITY_GG_101_c27_g1	0	0	1.35	0	28828.1	0.4	0	1.72	0	0
TRINITY_GG_101_c294_g1	917.16	872.37	1388.37	785.72	1149.33	796.86	810.47	1001.89	547.47	131.95
TRINITY_GG_101_c29_g1	101.13	37.62	35.58	9.04	42.27	35.83	9.78	35.71	30.92	6.81
TRINITY_GG_101_c2_g1	0	229.71	6.67	22.58	3.37	0.52	59.15	823.27	0.92	0
TRINITY_GG_101_c305_g1	0	0	632.12	0	25.13	4.68	0	0	0	0
TRINITY_GG_101_c30_g1	2.34	66.31	27.7	36.32	2.3	77.99	3.91	34.33	55.7	2.62
TRINITY_GG_101_c315_g1	901.9	4.38	126.1	5.38	29.49	0	0	17.33	11.1	0
TRINITY_GG_101_c31_g1	5428.99	3304.88	6688.83	4582.68	8318.28	27304.4	18118.6	3961.15	1827.52	690.3
TRINITY_GG_101_c32_g1	8.94	241.61	221.44	394.5	52.82	135.79	12.29	119.32	516.16	9.28
TRINITY_GG_101_c335_g1	1879.65	398.27	464.95	722.72	332.18	603.63	528.9	611.11	722.61	137.06
TRINITY_GG_101_c336_g1	20.28	0	0	137.8	3.08	0	0	21.43	0	0
TRINITY_GG_101_c33_g1	1313.92	769.29	631.84	408.68	287.96	508.11	192.29	536.4	523.19	67.56
TRINITY_GG_101_c34_g1	0	235.66	58.35	171.77	1136.72	0	0	2.31	0.41	0
TRINITY_GG_101_c35_g1	6.87	17.05	80.34	14.35	237.48	17.21	11.08	18.52	13.95	142.91
TRINITY_GG_101_c36_g1	8940.67	1252.9	1300.51	1800.42	1204.84	1036.75	1274.8	2177.57	1718.86	318.78
TRINITY_GG_101_c375_g1	433.01	160.78	86.84	130.3	104.86	227.88	86.52	270.56	146.42	18.06
TRINITY_GG_101_c37_g2	745.25	1384.65	811.35	414.5	1091.11	432.16	184.1	425.88	823.06	20.69
TRINITY_GG_101_c39_g1	1261.05	868.07	801.62	2347.63	718.57	1111.04	1346.08	2261.25	1605.37	130.15
TRINITY_GG_101_c3_g1	157.86	13.33	1973.47	5.17	664.42	3.08	2.27	84.7	13.33	0
TRINITY_GG_101_c406_g1	43.34	10.85	80.95	23.27	83.99	211.08	22.65	280.6	68.48	12.06
TRINITY_GG_101_c40_g1	4.64	371.37	37.25	243.07	58.41	335.61	35.02	345.9	438.57	22
TRINITY_GG_101_c40_g2	0	293.65	9.26	10.27	0	0	0	0	0	22.42
TRINITY_GG_101_c411_g1	1.09	9.39	4.03	129.1	7.55	10.68	4.58	15.51	4.87	0.82
TRINITY_GG_101_c417_g1	12.99	64.9	29.13	25.11	172.52	0	11.3	18.19	45.09	0
TRINITY_GG_101_c41_g1	219.29	191.01	95.79	87.14	97.98	67.65	30.94	193.39	111.11	68.67
TRINITY_GG_101_c43_g1	574.25	860.15	752.56	655.88	197.66	405.54	202.92	609.07	705.26	359.35
TRINITY_GG_101_c44_g3	22.3	33.79	3358.2	72.29	759.98	84.35	15.36	24.52	118.13	6.69
TRINITY_GG_101_c452_g1	36.31	9.27	4.71	0	8	2.62	1.43	11.55	4.81	3.64
TRINITY_GG_101_c45_g1	578.8	110.55	344.81	131.98	161.52	203.49	71.81	164.43	142.39	18.72
TRINITY_GG_101_c46_g1	94.62	655.73	163.44	622.86	72.25	109.89	103.27	273.77	454.72	58.69
TRINITY_GG_101_c47_g1	293.94	234.25	6.9	48.21	0	0	6.49	50.54	54.55	0
TRINITY_GG_101_c48_g1	468.19	135.65	103.5	51.49	82.28	109.82	61.65	126.93	103.04	22.64
TRINITY_GG_101_c49_g1	688.35	74.05	98.81	63.28	89.24	151.42	70.06	121.5	73.74	75.92
TRINITY_GG_101_c504_g2	1190.77	429.93	122.06	169.09	600.54	86.53	106.43	808.07	55.8	30.03
TRINITY_GG_101_c50_g1	43.3	58.3	72.37	78.3	68.4	124.44	68.76	122.2	86.43	34.06
TRINITY_GG_101_c51_g1	11.31	175.67	136.54	1.43	172.49	1.12	110.76	480.82	6.71	0
TRINITY_GG_101_c52_g1	30.53	59.95	10.41	21.01	189.14	1.96	174.02	856.91	5.62	0
TRINITY_GG_101_c54_g1	284.93	72.8	115.97	82.7	82.23	71.69	25.96	64.37	97.87	12.69
TRINITY_GG_101_c554_g1	34.68	47.09	94.99	254.4	0	78.62	89.41	44.66	9.73	8.81
TRINITY_GG_101_c56_g1	0	0	1.22	1.3	1209.77	0	0	0	0	0
TRINITY_GG_101_c57_g1	0	3.74	4.27	4.06	7.7	0	0	10.71	0	2.93
TRINITY_GG_101_c58_g1	792.45	4270.22	848.83	2905.72	1638.19	297.78	166.28	745.67	1552.81	76.42
TRINITY_GG_101_c59_g1	0.79	46.74	81.32	2.88	94.22	23.65	8.08	12.03	0	0
TRINITY_GG_101_c59_g3	186.04	740.07	19.73	51.51	9.77	92.83	2.07	11.65	56.06	79.78
TRINITY_GG_101_c59_g4	90.95	119.82	74.43	57.45	58.06	70.95	48.85	135.81	96.03	27.95
TRINITY_GG_101_c5_g1	6.84	185.83	2.76	41.76	7.94	0	10.08	182.2	6.35	0
TRINITY_GG_101_c62_g1	886.35	516.98	2035.67	1108.79	1843.84	3005.13	708.51	1123.37	483.95	96.43
TRINITY_GG_101_c64_g1	1.28	0	615	0	152.3	10.79	0	0	0	0
TRINITY_GG_101_c65_g1	1.01	62.22	42.77	142	5.75	84.46	2.77	68.79	650.88	21.16
TRINITY_GG_101_c66_g1	35.2	1763.3	187.44	134.59	125.42	16.88	8.43	277.3	52.72	1.53
TRINITY_GG_101_c66_g2	1662.8	83.41	249.04	183.88	229.87	247.99	168.44	161.74	175.03	38.02
TRINITY_GG_101_c67_g1	122.92	90.33	1176.41	120.06	182.12	2.34	164.25	219.45	128.61	326.33
TRINITY_GG_101_c68_g1	349.96	78.51	15.99	61.35	7.13	4.69	17	87.46	27.88	16.22
TRINITY_GG_101_c69_g1	569.29	64.91	63.55	87.58	107.38	145.82	123.3	115.52	80.89	28.27
TRINITY_GG_101_c70_g1	26.35	97.89	146.14	410.37	54.6	134.1	8.35	98.39	1041.34	3.49
TRINITY_GG_101_c71_g1	1340.92	351.24	786.06	423.37	369.6	268.31	114.37	219.9	311.39	42.71
TRINITY_GG_101_c729_g1	541.78	42.13	15.44	2.77	23.17	48.07	8	34.9	17.12	0
TRINITY_GG_101_c72_g1	179.04	444.96	575.01	411.26	375.59	225.02	176.39	703.01	304.41	192.79
TRINITY_GG_101_c72_g2	254.27	73.9	96.17	121.66	199.02	25.55	9.12	74.17	58.13	45.41
TRINITY_GG_101_c736_g1	0	0	0	31.63	0	0	0	0	0	46.19
TRINITY_GG_101_c73_g1	174.85	60.98	1474.64	97.41	562.81	199.31	44.01	68.35	141.09	24.75
TRINITY_GG_101_c74_g1	4.83	250.4	66.18	381.27	53.97	78.88	26.7	72.85	368.36	12.74
TRINITY_GG_101_c74_g2	19.94	61.62	34.52	90.43	19.67	44.68	58.43	46.36	94.28	14.19
TRINITY_GG_101_c75_g1	0	0	404.35	0.47	703.98	0.4	0	0.43	2.88	0
TRINITY_GG_101_c76_g1	148.38	57.99	141.45	67.1	75.01	67.28	16.76	69.03	41.92	21.07
TRINITY_GG_101_c779_g1	1.74	0.83	4	0	1.71	177.66	0	0	0	0
TRINITY_GG_101_c78_g1	0	6.56	0	3.86	49.82	2.4	0	1.74	8.03	0
TRINITY_GG_101_c79_g1	257.45	174.88	186.43	124.91	123.21	83.04	41.39	118.4	97.8	33.76
TRINITY_GG_101_c7_g1	244.1	65.99	47.59	446.45	66.77	94.29	63.82	306.74	702.73	6.56
TRINITY_GG_101_c80_g1	1450.16	273.51	251.15	394.06	171.73	392.13	364.18	390.72	428.02	68.55
TRINITY_GG_101_c83_g1	133.39	78.74	66.72	46.91	96.81	21.32	89.95	513.5	63.75	10.17
TRINITY_GG_101_c84_g1	0.8	42.7	422.87	63.17	324.71	561.45	64.36	30.99	42.2	7.85
TRINITY_GG_101_c86_g1	8.67	32.18	841.02	85.85	150.93	148.05	45.49	39.38	171.15	4.09
TRINITY_GG_101_c876_g1	0	0	0	100.71	0	5.12	0	0	0	0
TRINITY_GG_101_c87_g2	634.78	189	126.9	108.37	89.87	179.48	96.66	114.15	90.22	35.36
TRINITY_GG_101_c889_g1	0	0	0	184.16	0	0	0	0	0	0
TRINITY_GG_101_c88_g1	0	0	2.03	94.98	1.88	0	0.48	1.49	0	0
TRINITY_GG_101_c89_g1	1.98	7.09	6.03	9.92	999.84	17.86	11.37	26.91	9.29	3.98
TRINITY_GG_101_c90_g1	0	36.49	13.39	3.98	22.61	27.23	77.5	283.78	1.28	6.81
TRINITY_GG_101_c92_g1	0	1402.24	16.88	692.71	1.74	2.17	0	0	3.94	1070.08
TRINITY_GG_101_c93_g1	0	2.12	34.94	13.94	122.29	0	1.84	1.7	1.37	4.23
TRINITY_GG_101_c93_g2	1.72	499.13	178.94	85.94	649.93	18.9	28.96	19.69	26.93	195.46
TRINITY_GG_101_c943_g1	0	0	0	0	0	0	0	136.99	0	0
TRINITY_GG_101_c94_g1	7.12	43.66	118.82	57.62	326.29	8.38	12.47	145.19	50.16	0
TRINITY_GG_101_c96_g1	373.33	16.71	15.06	41.6	8.64	4.05	0.63	12.04	15.85	1.99
TRINITY_GG_101_c98_g1	38.89	40.86	40.71	18.12	29.36	52.59	25.48	33.02	21.17	12.34
TRINITY_GG_101_c98_g2	54.71	216.55	388.74	283.82	202.49	208.45	376.7	248.52	216.96	39.31
TRINITY_GG_101_c99_g1	387.6	162.54	38.78	187.14	26.28	69.36	19.96	182.68	228.5	20.56
TRINITY_GG_101_c9_g1	269.2	132.57	124.59	924.94	106.56	175.48	51.38	164.97	1240.65	39.87
TRINITY_GG_1020_c0_g1	299.31	5097.73	70.14	916.57	78.01	656.46	43.61	1.79	0	612.23
TRINITY_GG_1020_c105_g1	42.46	203.19	202.09	170.36	155.59	0	20.84	11.19	11.05	0.36
TRINITY_GG_1020_c10_g1	148.52	293.22	447.02	253.91	435.87	270.68	91.44	199.35	100.64	56.99
TRINITY_GG_1020_c11_g3	0.58	0	6.42	15.91	5.73	0	9.19	214.96	0.43	0
TRINITY_GG_1020_c12_g1	0	0	35.53	4.58	18.63	326.83	1.43	0.76	7.04	12.45
TRINITY_GG_1020_c13_g1	0	8.13	33.21	163.7	17.42	167.6	19.15	48.17	252.94	0
TRINITY_GG_1020_c17_g1	80.02	42.93	380.17	100	124.68	64.4	17.92	17.21	70.19	22.43
TRINITY_GG_1020_c19_g1	46.28	517.15	172.67	205.52	136.07	91.52	33.22	240.82	105.57	29.15
TRINITY_GG_1020_c20_g1	805.44	87.08	211.99	136.83	150.2	74	29.46	140.39	152.12	22.17
TRINITY_GG_1020_c21_g1	10.39	137	108.29	156.99	155.36	105.83	219.35	243.99	150.27	50.93
TRINITY_GG_1020_c23_g1	1.38	549.2	0.64	58.94	175.46	0	47.86	994.2	4.63	8.79
TRINITY_GG_1020_c32_g7	0	0	11.31	59.27	0	0	0	4.42	0	0
TRINITY_GG_1020_c369_g1	0	5.51	0	17.85	0	9.12	0	0	17.12	48.07
TRINITY_GG_1020_c36_g1	319.86	45589.7	69.69	454.89	48.74	38.52	59.27	813.19	236.12	12.16
TRINITY_GG_1020_c36_g2	6.72	729.23	79	107.02	64.98	0	0	3.48	2.21	51.27
TRINITY_GG_1020_c3_g1	231.98	349.38	86.96	145.98	116.66	206.48	58.51	214.58	153.34	66.4
TRINITY_GG_1020_c3_g2	150.08	103.35	397.03	300.68	230.23	272.47	176.4	184.74	175.74	92.46
TRINITY_GG_1020_c40_g1	22.99	0	367.89	977.5	721.64	18.01	20.1	43.04	33.92	191.1
TRINITY_GG_1020_c42_g4	19.03	0	0	112.74	0	0	0	0	0	0
TRINITY_GG_1020_c44_g2	0	19.32	20.65	0	8.22	0	0	5.5	1	1.18
TRINITY_GG_1020_c477_g1	0	0	0	0	0	0	0	0	0	43.67
TRINITY_GG_1020_c48_g1	45.25	64.21	78.5	132.71	130.2	18.47	19.61	52.22	153.73	63.61
TRINITY_GG_1020_c48_g4	0	140.31	567.97	254.67	11.82	90.23	9.98	73.33	1033.36	1.49
TRINITY_GG_1020_c49_g2	1361.33	24.04	71.17	28.83	44.75	21.92	20.33	48.32	71.15	3.14
TRINITY_GG_1020_c50_g1	0	0	0	31.2	58.98	0	0	308.72	0	136.64
TRINITY_GG_1020_c54_g1	4.38	180.6	786.68	42.75	153.85	2.13	1.73	5.27	45.74	0.89
TRINITY_GG_1020_c63_g1	1.08	4.12	0.99	1.61	3.73	0.88	1.8	156.36	0.44	0
TRINITY_GG_1020_c672_g1	0	0	0	126.61	0	0	0	0	0	0
TRINITY_GG_1020_c68_g1	0.47	3.12	848.26	3.41	262.11	1.34	2.51	10.02	1.91	0.17
TRINITY_GG_1020_c691_g1	0	992.62	470.21	943.27	941.41	708.83	31.3	330.96	328.86	532.36
TRINITY_GG_1020_c6_g4	0	28.58	139.05	275.8	179.26	148.47	35.1	33.87	122.92	27.16
TRINITY_GG_1020_c70_g1	59.17	27.08	47.04	20.4	36.72	35.46	16.2	88.14	34.6	6.2
TRINITY_GG_1020_c791_g1	0	0	0	0	0	0	0	0	0	97.89
TRINITY_GG_1020_c7_g1	4.98	1.36	53.01	18.73	296.17	0.87	8.86	10.93	8.2	0
TRINITY_GG_1020_c84_g1	25.48	867.92	136.33	524.07	54.7	916.1	104.95	170.99	762.74	72.81
TRINITY_GG_1020_c87_g2	36.36	61.78	33.27	94.87	38.19	60.13	26.63	112.21	41.68	14.88
TRINITY_GG_1020_c9_g1	318.68	78.66	189.13	135.28	168.65	137.95	59.55	147.22	176.47	6.87
TRINITY_GG_1022_c0_g2	28.06	9.25	4.64	2.87	3.24	0	2.59	13.41	3.41	1.18
TRINITY_GG_1022_c1_g1	59.41	85.24	105.43	45.81	26.91	146.28	31.45	55.16	35.01	1.44
TRINITY_GG_1024_c0_g1	1585.35	2517.34	1197	464.93	455.72	460.04	203.03	2029.53	1094.03	100.66
TRINITY_GG_1024_c100_g1	84.13	32.65	70.09	54.84	41.28	47.64	16.58	49.79	31.41	4.89
TRINITY_GG_1024_c100_g3	15.94	3314.21	19.03	745.85	142.6	64.75	38.22	1252.25	115.25	8.3
TRINITY_GG_1024_c1014_g1	0	45.45	0	0	116.89	37.38	0	0	17.59	0
TRINITY_GG_1024_c1014_g2	0	16.47	16.24	17.96	51.01	181.97	15.19	81.26	25.49	0
TRINITY_GG_1024_c101_g1	1173.5	1021.08	45.54	811.01	53.45	11.16	87.74	1289.49	4.31	207.97
TRINITY_GG_1024_c1028_g1	13.55	37.32	194.27	5.89	120.83	1.03	93.93	339.52	0.94	0
TRINITY_GG_1024_c102_g1	2291.89	642.13	577.36	740.5	512.57	681.5	436.25	724.86	1231.26	209.61
TRINITY_GG_1024_c1030_g1	171.59	125.95	164.62	14.13	109.63	212.01	15.34	146.76	25.66	7.39
TRINITY_GG_1024_c1031_g1	0	123.39	0	6	8.77	0	25.5	78.36	0	0
TRINITY_GG_1024_c1031_g2	106.66	0	0	0.48	1.36	5.19	0	8.82	1.02	988.73
TRINITY_GG_1024_c1039_g1	221.86	403.88	647.94	508.47	596.71	294.4	213.25	247.73	239.48	45.4
TRINITY_GG_1024_c103_g1	320.36	388.56	785.77	522.87	280.56	172.19	91.41	537.93	314.12	70.36
TRINITY_GG_1024_c104_g1	224.05	3881.68	55.58	124.31	64.44	12.97	27.79	91.46	28.08	159.92
TRINITY_GG_1024_c104_g2	70.52	715.09	3.1	12.41	7.27	4.87	0	30.37	6.35	2.64
TRINITY_GG_1024_c1052_g1	241.99	1124.89	342.08	560.04	124.79	394	86.65	1093.38	413.35	141.48
TRINITY_GG_1024_c1063_g1	1.58	0	149.86	0	32.73	0	1.98	0.7	0.59	0
TRINITY_GG_1024_c106_g1	3445.14	1698.11	2736.1	1403.8	2710.65	1952.14	1420.06	1580.21	1501.45	311.1
TRINITY_GG_1024_c106_g5	0	122.33	21.76	60.02	92.52	27.59	20.4	81.49	69.07	8.82
TRINITY_GG_1024_c1070_g1	44.4	613.04	229.8	414.35	87.1	330.14	77.67	436.53	474.68	117.4
TRINITY_GG_1024_c1074_g1	3.01	111.66	6.01	1.47	3.96	0.41	10.86	56.12	0.75	0.38
TRINITY_GG_1024_c1079_g1	0	3.73	7.27	19.87	19.36	12.46	3.38	100.57	2.9	5.9
TRINITY_GG_1024_c1082_g1	356.64	311.57	845.3	324.83	523.1	270.68	171.44	286.76	229.45	96.89
TRINITY_GG_1024_c1090_g1	53.47	20.52	82.62	85.38	37.6	37.67	63.03	87.73	71.28	1.38
TRINITY_GG_1024_c1091_g1	4.75	0	35.03	606.16	0	0	0	0	1.76	0
TRINITY_GG_1024_c109_g1	68.18	21.55	24.48	3.82	33.54	18	9.74	24.16	11.16	22.7
TRINITY_GG_1024_c1101_g1	0	0	0	0	2.72	110.34	16.43	0	2.04	0
TRINITY_GG_1024_c1103_g1	0	1.58	19.79	5.4	376.52	13.59	28.42	155.4	83.24	56.82
TRINITY_GG_1024_c1105_g1	0	0	15.19	0	639.02	6.63	0	0	0	0
TRINITY_GG_1024_c110_g1	0	0	0	0	4146.56	0	0	0	0.74	0
TRINITY_GG_1024_c111_g1	439.97	212.1	147.38	117.98	212.39	143.85	23.12	105.62	179.12	19.37
TRINITY_GG_1024_c111_g3	63.51	95.44	26	54.28	15.3	25.16	3.55	38.99	78.5	3.17
TRINITY_GG_1024_c111_g5	1857.36	1157.22	1459.99	1105.75	1283.55	444.74	320.77	630.59	1480.25	82.32
TRINITY_GG_1024_c1121_g1	1189.22	344.1	488.53	256.7	611.94	208.66	264.17	327.15	297.74	42.15
TRINITY_GG_1024_c1124_g1	0	94.38	22.9	12.47	10.57	95.56	5.85	18.5	8.37	11.25
TRINITY_GG_1024_c1129_g1	1.25	128.59	286.91	179.07	53.77	244.1	57.95	157.37	211.65	11.48
TRINITY_GG_1024_c112_g1	0	50.13	49.48	52.73	9.77	1239.98	39.52	22.59	146.2	4.36
TRINITY_GG_1024_c1136_g1	0	0	0	0	0	0	0	0	0	47.1
TRINITY_GG_1024_c113_g1	281.96	188.26	332.84	175.18	213.68	148.71	38.35	138.98	136.55	28.13
TRINITY_GG_1024_c114_g1	330.53	7180.42	879.24	3244.7	1389.99	2507.61	1017.35	6948.45	2658.6	290.02
TRINITY_GG_1024_c1152_g1	0	2.12	248.08	2.16	13.4	1.36	2.07	0.49	1.03	0.21
TRINITY_GG_1024_c115_g1	729.95	28.48	45.22	34.54	55.14	48.6	16.99	44.94	35.89	5.32
TRINITY_GG_1024_c1161_g4	116.01	15.28	161.35	213.26	117	14.6	20.54	37.7	15.42	1.09
TRINITY_GG_1024_c1165_g1	144.32	161.46	202.57	307.59	239.95	113.34	110.65	373.02	291.94	30.99
TRINITY_GG_1024_c1168_g2	1.48	43.72	126.6	31.86	128.35	34.99	35.13	93.27	45.05	22.65
TRINITY_GG_1024_c116_g1	3.05	22.9	912.61	5.68	1088.78	4.03	1.49	2.75	5.66	8.36
TRINITY_GG_1024_c1177_g1	0	0	0	0	78.64	0	163.15	479.72	0	0
TRINITY_GG_1024_c1184_g1	0	2	71.82	0	2.08	108.46	24.91	1.89	1.56	6.3
TRINITY_GG_1024_c118_g1	1111.26	617.01	1300.88	838.58	994.83	308.96	181.64	1682.5	595.75	214.93
TRINITY_GG_1024_c118_g2	5.43	123.31	16.27	73.25	38.92	15.25	0.71	37.29	31.44	7.6
TRINITY_GG_1024_c118_g3	326.65	248.51	588.82	1137.42	357.33	697.61	534.73	425.07	1132.69	123.33
TRINITY_GG_1024_c118_g5	0	11.18	133.27	12.27	508.2	72.42	24.91	28.42	7.97	5.17
TRINITY_GG_1024_c119_g1	138.6	396.3	252	381.7	228.99	234.27	188.45	433.72	393.79	41.26
TRINITY_GG_1024_c119_g2	1.06	12.7	305.99	8.82	216.87	2.63	55.61	330.99	19.78	0
TRINITY_GG_1024_c11_g1	25.63	35.84	0	9.72	46.43	516.22	11.64	0	31.21	25.62
TRINITY_GG_1024_c1209_g1	0	0	0	0	0	0	0	0	0	146.28
TRINITY_GG_1024_c120_g1	71.21	35.85	205.56	38.28	53.42	56.38	11.94	55.95	28.7	7.22
TRINITY_GG_1024_c121_g2	300.81	68.57	78.37	76.18	65.5	110.45	41.16	125.91	89.94	18.45
TRINITY_GG_1024_c1220_g1	1547.26	615.82	370.82	345.22	444.98	380.31	808.26	577.17	354.44	165.4
TRINITY_GG_1024_c1226_g1	0	14.85	0	6.46	0	95.34	0.77	0	0	82.17
TRINITY_GG_1024_c1226_g2	280.32	155.25	202.04	268.45	88.42	985.76	21.27	82.23	131.21	283.42
TRINITY_GG_1024_c122_g1	0	90.74	13.31	58.51	12.22	22.06	6.92	47.18	89.29	17.17
TRINITY_GG_1024_c123_g1	92.11	168.65	106.02	253.21	211.27	524.21	267.05	308.62	104.14	122.28
TRINITY_GG_1024_c124_g1	620.33	248.04	311.23	261.98	384.97	237.16	86.52	516.18	315.07	75.68
TRINITY_GG_1024_c1251_g4	192.85	21.81	499.66	156.19	109.51	525.49	59.49	118.17	113.71	15.12
TRINITY_GG_1024_c125_g1	0	13.77	39.01	0	57.31	28.33	0	0	5.34	5.46
TRINITY_GG_1024_c1264_g2	0	0	0	0	104.08	0	0	0	0	0
TRINITY_GG_1024_c1267_g1	0	44.52	104.9	85.58	72.29	73.04	23.16	129.76	153.44	40.91
TRINITY_GG_1024_c126_g1	0	51.9	661.48	1.81	312.47	0.44	0	0	0	0
TRINITY_GG_1024_c126_g2	0	133.09	2049.03	0.84	706.14	8.43	0	0.76	0	0
TRINITY_GG_1024_c1271_g1	664.29	1012.12	779.87	679.9	254.02	665.1	239.17	689.56	559.87	139.28
TRINITY_GG_1024_c1272_g1	0	0	183.01	22.64	141.16	0	0	15.68	78.63	0
TRINITY_GG_1024_c127_g1	146.29	197.77	289.52	98.8	670.44	100.89	23.64	231.16	103.97	61.04
TRINITY_GG_1024_c127_g2	1609.62	1627.13	2759.22	1980.11	5193.76	466.65	426.11	2009.8	1394.64	281.38
TRINITY_GG_1024_c128_g1	34.36	5175.68	33.37	1302.85	13.17	6.5	9.09	39.57	18.67	0
TRINITY_GG_1024_c129_g2	333.63	96.78	651.83	350.57	181.61	265.12	137.48	906.1	463.87	167.94
TRINITY_GG_1024_c12_g1	685.3	2367.33	1250.47	1577.82	1482.07	1433.41	563.67	3503.81	1425.68	1032.27
TRINITY_GG_1024_c1308_g2	0.92	2.06	13.8	1.97	350.32	8.76	3.81	14.62	5.7	2.67
TRINITY_GG_1024_c130_g1	140.21	67	37.68	28.71	37.26	33.38	23.46	59.22	12.43	31.14
TRINITY_GG_1024_c131_g1	986.77	29.1	45.3	88.22	43.76	61.11	19.07	80.65	51.02	5.18
TRINITY_GG_1024_c1322_g4	0	0	0	0	191.96	0	0	0	0	0
TRINITY_GG_1024_c1322_g6	122.75	22.75	26.64	35.89	17.35	38.77	9.48	206.39	85.8	8.99
TRINITY_GG_1024_c1322_g8	78.31	13.24	16.65	12.33	5.48	22.47	2.33	86.93	34.02	6.69
TRINITY_GG_1024_c1324_g1	0	0	0	0	35.05	153.11	0	0	0	0
TRINITY_GG_1024_c132_g1	120.76	182.18	262.73	152.98	361.18	222.25	183.71	1299.81	171.51	15.2
TRINITY_GG_1024_c1347_g1	0	0	0	0	0	121.66	0	0	0	0
TRINITY_GG_1024_c134_g1	23.99	223.04	94.79	154.58	57.39	71.12	43.67	392.28	104.13	190.55
TRINITY_GG_1024_c1353_g1	311.95	45.14	933.56	270.58	639.83	290.15	69.36	58.34	98.5	40.81
TRINITY_GG_1024_c135_g1	865.34	590.76	286.43	86.16	20.7	94	19.13	290.27	187.06	12.12
TRINITY_GG_1024_c136_g1	5654.76	746.01	668.3	737.35	423.96	1035.81	590.49	819.91	652.37	273.77
TRINITY_GG_1024_c1373_g1	0	0	0	0	0	0	0	0	0	232
TRINITY_GG_1024_c138_g1	682.96	100.89	290.03	310.38	777.78	411.34	414.32	417.82	225.16	110.77
TRINITY_GG_1024_c139_g2	580.56	504.85	293.3	256.25	355.65	271.56	168.67	219.56	426.95	36.14
TRINITY_GG_1024_c1407_g2	105.2	49.9	49.21	18.14	103.04	13.64	61.35	16.42	12.87	26.4
TRINITY_GG_1024_c140_g1	1165.46	896.74	2278.07	588.27	2527.83	866.77	804.05	609.67	883.23	174.46
TRINITY_GG_1024_c1416_g1	0	0	0	0	0	0	66.41	0	0	0
TRINITY_GG_1024_c1419_g3	155.94	27.68	37.24	16.67	39.29	131.11	57.06	36.67	10.57	4.33
TRINITY_GG_1024_c141_g1	3.53	291.43	67.17	764.71	416.26	9.34	5.16	9.3	0.79	2.64
TRINITY_GG_1024_c144_g1	1698.63	583.46	193.42	259.76	304.84	5725.97	641.59	312.91	349.08	80.4
TRINITY_GG_1024_c1455_g1	0	9.77	1.13	7.6	598.78	1.34	0.34	1.08	0	0
TRINITY_GG_1024_c145_g1	199.44	346.25	173.23	254.98	247.44	130.27	80.86	218.44	200.66	29.48
TRINITY_GG_1024_c148_g1	123.4	10.26	176.71	135.97	42.77	72.99	16.78	41.16	14.11	6.51
TRINITY_GG_1024_c149_g1	0	41.95	706.84	0	193.39	0	6.04	25.64	0.91	0
TRINITY_GG_1024_c14_g1	1657.15	820.6	1967.76	1822.69	2022.11	1063.75	460.36	1596.23	1404.26	97.98
TRINITY_GG_1024_c14_g2	1503.39	973.33	902.8	1325.99	647.9	451.86	581.86	1440.14	1325.35	80.56
TRINITY_GG_1024_c150_g1	19.43	56.76	197.59	89.39	44.34	3524.85	101.13	682.19	426.24	12.76
TRINITY_GG_1024_c151_g1	44.07	41.2	58.67	26.92	43.95	50.44	7.28	60.91	37.59	41.78
TRINITY_GG_1024_c1522_g1	1282.88	291.41	588.09	207.32	262.08	84.6	49.55	266.91	167.56	70.46
TRINITY_GG_1024_c152_g1	2478.79	658.98	814.8	736.19	648.39	612.3	210.74	529.34	790.69	169.09
TRINITY_GG_1024_c153_g2	0	52.8	0	97.83	127.18	64.15	81.4	124.28	104.18	0
TRINITY_GG_1024_c154_g1	17.1	15.33	27.86	74.67	14.49	43.83	31.88	62.92	36.53	41.28
TRINITY_GG_1024_c155_g1	450.69	111.82	237.19	143.64	346.23	71.06	37.54	86.36	177.04	29.96
TRINITY_GG_1024_c156_g1	325.73	628.53	924.15	977.79	615.92	897.7	318.48	939.17	1501.52	220.61
TRINITY_GG_1024_c1570_g1	1.54	62.1	111.38	34.32	118.46	35.72	24.08	104.83	33.98	13.37
TRINITY_GG_1024_c158_g1	26.21	929.32	761.36	520.18	393.1	528.76	218.1	625.92	976.77	243.97
TRINITY_GG_1024_c159_g1	1.05	0	9.64	0	29361.8	0	0	0	0	0
TRINITY_GG_1024_c15_g1	1416.12	614.24	1063.97	1550.74	632.51	11663.5	625.24	701.8	1878.18	110.93
TRINITY_GG_1024_c1613_g1	0	2.44	168.36	1.26	3.78	2.07	0	1.13	0.95	0
TRINITY_GG_1024_c161_g2	246.91	440.68	188.04	423.4	159.12	357.38	183.67	682.18	676.72	34.48
TRINITY_GG_1024_c1623_g2	0	1.45	71.04	7.98	490.18	29.7	4169.25	208.42	0	0
TRINITY_GG_1024_c162_g4	0	0	2364.05	0	20893.2	0	4.16	7.07	10.11	0
TRINITY_GG_1024_c163_g1	1.2	59.34	7.78	31.18	9.16	304.5	90.1	18.98	26.46	0
TRINITY_GG_1024_c165_g1	1773.43	3904.89	1046.1	4850.35	418.13	1068.56	301.67	1826.46	5113.58	305.6
TRINITY_GG_1024_c1665_g2	0	0	0	0	0	104.99	33.65	0	0	0
TRINITY_GG_1024_c1673_g3	0	39.47	38.97	150.45	60.99	48.62	18.15	135.97	88.24	0
TRINITY_GG_1024_c1676_g2	1.87	0	3.45	3.71	25.85	1.51	23.69	370.06	5.55	0
TRINITY_GG_1024_c167_g1	385.52	167.4	35.71	117.12	46.74	25.63	22.93	132.5	121.34	41.99
TRINITY_GG_1024_c168_g1	2808.69	95.42	414.21	353.23	315.06	93.97	129.61	371.67	138.59	7.23
TRINITY_GG_1024_c1693_g3	0	0	26.55	203.97	0	0	0	0	0	0
TRINITY_GG_1024_c1696_g1	182.96	14.94	82.66	9.31	28.5	203	148.47	25.15	2.6	1.71
TRINITY_GG_1024_c169_g1	4.44	1410.32	173.51	161.62	38.29	179.96	24.82	237.93	370.89	26.49
TRINITY_GG_1024_c16_g1	598.76	298.28	56.72	92.87	46.94	21.14	15.06	223.28	57.01	148.64
TRINITY_GG_1024_c16_g3	0	105.02	34.34	527.04	97.23	76.83	21.54	68.29	610.28	18.46
TRINITY_GG_1024_c16_g4	1048.05	2012.97	699.48	1302.88	1046.75	282.29	396.23	1618.13	364.26	452.54
TRINITY_GG_1024_c170_g2	0	0	1348.96	31.63	508.18	48.14	0	85.34	317.08	0
TRINITY_GG_1024_c170_g6	0	0	5.05	0	9.26	53.35	185.79	4.94	0	0
TRINITY_GG_1024_c171_g2	9.39	24.96	380.5	706.66	147.18	1961.8	75.07	144.77	3349.76	33.81
TRINITY_GG_1024_c172_g1	1088.63	513.97	1251.25	1384.66	1203.76	2117.2	173.39	355.51	923.95	182.96
TRINITY_GG_1024_c173_g2	0	0	269.73	85.44	0	16.72	0	0	0	0
TRINITY_GG_1024_c174_g1	8234.63	375.72	440.14	383.65	252.31	348.05	247.3	508.03	639.27	53.01
TRINITY_GG_1024_c175_g1	11.88	390.48	977.26	242.77	403.15	120.2	92.15	285.36	171.99	4.52
TRINITY_GG_1024_c175_g2	50.12	584.76	580.9	393.31	206.1	102.1	58.63	236.91	703.55	3.83
TRINITY_GG_1024_c176_g1	1.58	3.01	52.77	60.71	14.79	127.94	2.42	3.44	1175.21	2.87
TRINITY_GG_1024_c178_g1	9233.6	1070.44	1212.4	1279.02	521.73	1089.47	851.99	1904.53	1042.57	358.62
TRINITY_GG_1024_c179_g1	57.82	0	5.98	0	3.05	0	1.02	0	0	0
TRINITY_GG_1024_c1802_g1	27.32	78.5	0	0	0	0	71.63	0	0	0
TRINITY_GG_1024_c180_g1	57.06	413.72	141.38	147.09	112.21	221.55	8.32	142.14	230.08	192.67
TRINITY_GG_1024_c181_g1	43.36	156.73	92.74	64.02	66.87	71.71	30.07	117.06	66.43	36.45
TRINITY_GG_1024_c1850_g1	0	0	0	51.27	0	0	0	23.11	0	0
TRINITY_GG_1024_c1852_g1	267.96	0	13.51	4.95	0	0	0	4.48	0	0
TRINITY_GG_1024_c185_g1	760.86	63.56	174.2	131.16	127.92	76.74	48.64	88.27	93.09	41.94
TRINITY_GG_1024_c186_g1	0	2.25	2.18	2.12	12.16	6.04	38.49	917.66	0	0
TRINITY_GG_1024_c187_g1	4492.48	1075.18	365.45	8117.83	635.46	612.66	1900.34	779.92	311.31	3984.39
TRINITY_GG_1024_c188_g1	9.7	0	22.99	3.6	0	1.75	0	0	0	0
TRINITY_GG_1024_c189_g1	0	0	22.39	0	5.27	36.32	651.35	21.62	0	0
TRINITY_GG_1024_c18_g1	0	0.59	0.76	0.2	24.08	23807.2	6077.24	237.35	0	0
TRINITY_GG_1024_c1909_g1	6.46	2.31	23.11	98.86	23.08	25.01	3.37	18.89	6	0.6
TRINITY_GG_1024_c190_g1	858.65	449.14	1921.31	936.51	1683.48	2350.39	1440.71	471.79	547.55	621.7
TRINITY_GG_1024_c1913_g1	4895.65	2.64	7.74	1.81	12.24	1.5	4.62	38.37	1.69	0
TRINITY_GG_1024_c1913_g2	253.95	26057	2755.85	6334.01	433.24	3872.14	660.01	8833.92	7597.94	1262.8
TRINITY_GG_1024_c1917_g1	5.62	0	0	0	0	141.38	4.78	0	0	0
TRINITY_GG_1024_c191_g1	735.22	0	0	4.65	0	0	0	12.46	0	0
TRINITY_GG_1024_c1935_g1	0.45	2.6	5.44	11.1	182.62	1.86	0.38	2.8	1.35	0.34
TRINITY_GG_1024_c193_g1	2.24	0	464.28	4.45	57.33	107.9	0	12.05	1.66	0
TRINITY_GG_1024_c196_g1	6616.35	0	0	0	1.4	0	0	119.37	0	0
TRINITY_GG_1024_c197_g1	0.68	0	0	0	3.88	12330.9	639.06	17.36	2.03	0
TRINITY_GG_1024_c197_g2	0	0	0.83	0	0	2082.12	192.96	11.45	0	0
TRINITY_GG_1024_c197_g3	0	0	0	0	16.99	9490.22	394.93	29.21	0	0
TRINITY_GG_1024_c1981_g1	0	0	180.94	2.82	33.55	0	0	0	0	0.86
TRINITY_GG_1024_c1986_g1	559.09	0.79	248.34	24.41	59.77	0	0.69	17.59	0.62	0
TRINITY_GG_1024_c198_g1	0	40.66	0	0	0	0	0	0	0	0
TRINITY_GG_1024_c1992_g1	0	38.85	12.75	42.42	0	21.21	0	28	10.02	30.81
TRINITY_GG_1024_c199_g1	25.49	74.04	33.13	14.1	32.3	16.69	4.82	40.85	20.43	13.23
TRINITY_GG_1024_c19_g1	0	7.18	0	293.08	0	7.09	0	6.63	25.62	0
TRINITY_GG_1024_c1_g1	55.13	5474.65	268.45	973.86	442.61	650.8	372.07	4177.23	884.8	287.74
TRINITY_GG_1024_c2003_g1	4.62	0	4.27	0	4.54	109.03	0	8.47	13.58	0
TRINITY_GG_1024_c200_g4	783.97	264.85	407.01	270.58	450.19	405.08	73.25	300.47	387.31	120.57
TRINITY_GG_1024_c200_g7	761.77	59.46	72.21	18.01	49.71	55.12	26.2	55.76	32.33	11.78
TRINITY_GG_1024_c201_g1	4.07	169.46	4.99	161.79	8.1	63.7	37.21	214.94	8.59	38.22
TRINITY_GG_1024_c202_g2	587.14	6.14	7.39	19.08	2.7	16.49	5.06	26.9	5.62	0
TRINITY_GG_1024_c203_g2	93.21	30.13	26.52	22.43	28.07	41.01	6.12	45.24	16.79	4.91
TRINITY_GG_1024_c204_g1	0	306.02	412.38	172.03	112.91	49.11	22.56	57.63	441.21	31.28
TRINITY_GG_1024_c204_g2	0	321.87	498.48	281.01	135.83	68.34	33.08	141.41	312.77	47.26
TRINITY_GG_1024_c205_g1	485.61	119.96	1692.47	281.31	1138.91	463.12	207.15	167.93	784.86	195.56
TRINITY_GG_1024_c206_g1	10.86	66.13	51.07	79.66	15.18	82.81	23.06	8.8	103.95	29.09
TRINITY_GG_1024_c207_g1	115.82	43.73	227.13	100.81	105.88	79.11	281.51	104.03	70.79	11.52
TRINITY_GG_1024_c207_g2	0	1.93	4.26	1.4	4.59	6.35	1.27	40.88	0	0
TRINITY_GG_1024_c207_g3	320.65	51.6	315.82	46.52	140.44	102.94	251.85	113.12	74.3	11.02
TRINITY_GG_1024_c208_g1	1.07	221.85	44.14	203.71	12.57	38.65	9.26	74.59	400.84	6.48
TRINITY_GG_1024_c209_g1	683.35	682.26	636.09	938.4	986.3	748.05	227.42	688.18	1693.88	159.81
TRINITY_GG_1024_c20_g1	447.14	762.29	320.24	672.53	266.6	124.65	581.08	412.76	305.64	556.14
TRINITY_GG_1024_c210_g1	677.67	127.93	181.61	175.77	131.2	72.45	59.62	150.13	125.89	31.15
TRINITY_GG_1024_c211_g1	0	0	64.86	0	8.85	17.91	0	0	0	0
TRINITY_GG_1024_c2133_g1	0	0	0	0	0	0	108.67	0	0	0
TRINITY_GG_1024_c214_g1	239.96	127.2	124.32	229.49	73.97	48.61	25.58	160.5	165.49	15.71
TRINITY_GG_1024_c214_g3	1257.88	914.21	835.71	715.56	735.57	203.66	340.82	597.33	1078.36	137.06
TRINITY_GG_1024_c215_g1	549.28	336.57	12.48	250.37	76.82	8.95	41.79	366.34	30.81	34.38
TRINITY_GG_1024_c217_g1	10.05	220.55	62.38	225.48	83.22	211.71	5.98	77.41	245.05	39.85
TRINITY_GG_1024_c217_g5	6.7	217.44	92.69	505.54	97.49	246.09	32.13	96.24	571.93	36.79
TRINITY_GG_1024_c219_g1	60.87	444.7	3.3	63.46	32.18	14.45	23.38	259.32	57.75	0
TRINITY_GG_1024_c21_g1	41.48	167.61	97.41	76.95	73.34	120.88	251.39	145.26	83.87	54.68
TRINITY_GG_1024_c220_g2	122.73	143.76	246.61	392.06	295.04	191.03	60.78	178.21	171.47	54.34
TRINITY_GG_1024_c220_g3	74.41	5.86	993.87	0	457.43	0	0	0	0	13.95
TRINITY_GG_1024_c2210_g2	2.71	1.67	464.12	1.7	17.87	123.58	0.58	4.29	1.3	1.04
TRINITY_GG_1024_c221_g1	19.16	22.19	320.73	49.45	187.95	4.52	10.53	18.2	41.48	6.76
TRINITY_GG_1024_c223_g1	586.87	666.69	178.56	242.52	287.06	328.38	236.91	727.61	1103.14	1.24
TRINITY_GG_1024_c224_g1	24.91	7.91	161.92	5.46	53.21	10.1	0	4.92	13.34	3.1
TRINITY_GG_1024_c225_g1	906.24	113.17	134.74	87.46	80.05	77.78	65.55	115.29	126.53	43.62
TRINITY_GG_1024_c225_g2	116.05	184.44	124.25	5.51	3.95	31.16	0	57.78	64.49	0.78
TRINITY_GG_1024_c228_g1	0	37.55	290.55	0	263.06	0	75.05	0	34.89	0
TRINITY_GG_1024_c22_g1	21539.8	2628.36	1376.72	2904.65	1800.18	2424.32	1323.99	4201.27	1991.03	210.05
TRINITY_GG_1024_c232_g4	1251.77	275.48	185.52	361.53	233.41	80.46	137.16	617.26	295.64	17.01
TRINITY_GG_1024_c233_g2	518.88	74.28	91.54	1537.12	119.86	253.63	67.88	540.67	545.03	46.35
TRINITY_GG_1024_c2367_g1	0	0	784.89	0	251.02	3.86	0	0	0	0
TRINITY_GG_1024_c236_g1	650.94	377.67	1207.54	547.47	519.99	437.01	213.94	619.22	739.67	144.83
TRINITY_GG_1024_c2375_g1	10.15	310.59	245.39	277.38	203.63	289.43	104.41	363.09	229.63	146.3
TRINITY_GG_1024_c237_g1	486.85	2298.2	282.55	561.98	171.81	30.06	34.31	321.14	140.76	82.75
TRINITY_GG_1024_c238_g1	376.9	501.22	356.1	141.94	137.42	114.16	276.47	195.66	119.61	72.49
TRINITY_GG_1024_c239_g1	9.98	10.48	29.93	79.93	306.76	8.49	26.54	46.29	53.18	4.21
TRINITY_GG_1024_c23_g1	20.03	174.01	105.89	227.94	129.66	105.44	27.6	164.89	247.48	52.07
TRINITY_GG_1024_c241_g1	0	19343.3	103.94	53.36	9.24	0	0	0	0	56.25
TRINITY_GG_1024_c243_g1	941.57	215.94	267.05	432.71	203.15	181.39	101.84	227.24	276.49	39.96
TRINITY_GG_1024_c246_g1	0.96	255.47	68.51	723.99	54.74	130.97	16.05	166.31	1014.02	8.8
TRINITY_GG_1024_c246_g3	266.82	322.94	200.72	845.88	350.22	90.11	148.89	388.97	338.46	55.78
TRINITY_GG_1024_c248_g2	451.08	18.06	7.8	37	10.95	11.62	1.31	23.54	10.77	2.06
TRINITY_GG_1024_c249_g1	82.98	28.68	55.22	207.7	13.34	218.64	28.58	47.22	232.92	167.94
TRINITY_GG_1024_c24_g1	131.97	270.21	1145.14	1224.99	339.43	756.79	488.2	2031.53	2427.61	8.41
TRINITY_GG_1024_c250_g1	5071.96	1844.95	2129.08	1590.85	2275.71	7523.04	3973.03	1224.06	532.29	161.07
TRINITY_GG_1024_c252_g1	198.03	170.55	436.21	373.08	325.75	310.31	110.27	282.28	370.29	41.03
TRINITY_GG_1024_c253_g1	1.63	748.11	40.73	277.1	876.41	244.2	259.41	33.22	109.22	5.47
TRINITY_GG_1024_c254_g1	1385.36	39.21	228.33	155.08	287.89	155.69	51.53	109.39	106.38	14.32
TRINITY_GG_1024_c254_g2	1751.93	160.54	220.71	155.58	223.32	118.09	232.22	144.03	177.03	69.48
TRINITY_GG_1024_c257_g1	0	373.37	59.19	262.46	7.05	96.55	0	310.57	128.21	0
TRINITY_GG_1024_c258_g1	8.65	264.15	18.35	12.75	53.42	50.7	45.01	75.66	15.42	0
TRINITY_GG_1024_c259_g1	27.9	69.03	41.14	36.86	69.65	43.5	12.54	76.45	44.08	18.09
TRINITY_GG_1024_c2611_g1	0	103.31	0	0	0	0	0	0	0	0
TRINITY_GG_1024_c261_g1	17.91	42.51	138.83	82.06	42.9	5.02	57.17	254.86	110.3	18.03
TRINITY_GG_1024_c262_g1	0	89.66	26.77	78.03	23.69	79.44	32.03	289.96	64.62	17.05
TRINITY_GG_1024_c263_g1	38.69	55.33	119.88	47.87	13.46	0	9.41	25.95	102.69	0
TRINITY_GG_1024_c266_g1	882.19	46.43	49.38	202.63	48.42	136.91	32.77	245.73	313.16	4.46
TRINITY_GG_1024_c267_g1	96.15	220.99	2902.15	281.45	69.11	92	103.78	306.55	426.21	32.53
TRINITY_GG_1024_c269_g1	306.65	173.39	181.66	80.18	174.03	278.23	78.87	485.45	71.47	35.07
TRINITY_GG_1024_c26_g1	14.51	286.11	31.25	39.15	86.03	236.24	14.95	265.49	58.41	20.67
TRINITY_GG_1024_c270_g1	0	0	0	0	14.42	0	0	83.89	0	0
TRINITY_GG_1024_c272_g1	225.96	68.72	102.79	92.09	26.34	17.23	25.25	73.92	75.24	62.05
TRINITY_GG_1024_c2739_g1	0	0	19.05	0	0	0	0	0	0	30.61
TRINITY_GG_1024_c273_g1	29.66	201.4	111.12	133.03	18.4	313.56	20.42	55.96	35.22	38.71
TRINITY_GG_1024_c273_g2	34.54	663.65	291.96	1521.08	171.73	668.73	116.05	257.97	325.15	90.97
TRINITY_GG_1024_c274_g1	281.68	32.2	164.35	47.65	126.62	39.41	9.16	67.09	59.8	19.15
TRINITY_GG_1024_c275_g1	1317.14	162.1	579.99	173.85	1310.69	417.36	211.51	124.87	236.6	49.81
TRINITY_GG_1024_c276_g1	1657.25	317.19	355.91	514.42	477.22	396.82	419.62	435.44	452.93	55.97
TRINITY_GG_1024_c2772_g1	0	0	0	0	0	0	0	0	0	57.84
TRINITY_GG_1024_c277_g1	249.87	3.35	0	0	7.27	1000.28	177.63	0	9.32	28.51
TRINITY_GG_1024_c2781_g1	946697	529974	1.38884e+06	375313	627830	1.61565e+06	1.07912e+06	1.28799e+06	2.78977e+06	1.20117e+06
TRINITY_GG_1024_c278_g1	1641.68	297.76	514.57	309.42	862.55	528.59	444.27	265.43	467.54	134.72
TRINITY_GG_1024_c279_g1	82.23	45.44	187.47	49.22	112.49	112.17	27.2	76.98	82.49	8.69
TRINITY_GG_1024_c27_g1	549.85	88.26	258.25	597.82	40.56	2487.88	173.98	213.7	947.57	21.88
TRINITY_GG_1024_c283_g2	119.19	1323.52	56.95	331.82	28.42	29.85	11.7	119.98	78.27	204.05
TRINITY_GG_1024_c283_g3	183.86	1999.63	72.05	1004.43	58.86	25.83	52.21	288.34	132.14	233.38
TRINITY_GG_1024_c284_g1	34.92	17.3	57.66	7.76	24.37	100.05	15.38	20.01	8.96	2.21
TRINITY_GG_1024_c286_g1	1126.04	195.99	155.57	172.46	245.81	161.61	52.69	143.9	161.8	29.81
TRINITY_GG_1024_c287_g1	756.58	338.38	996.27	358.58	522.86	519.81	482.63	610.4	235.06	65.77
TRINITY_GG_1024_c288_g1	54.71	660.97	1326.57	310.11	499.57	12269.6	11085.6	199.87	557.24	374.12
TRINITY_GG_1024_c289_g1	6963.56	2060.44	3103.79	5527.03	312.67	3053.77	412.84	2676.25	3195.12	40.16
TRINITY_GG_1024_c28_g1	35.3	350.31	793.11	640.84	505.07	326.02	118.91	552.19	668.88	87.32
TRINITY_GG_1024_c291_g1	0	34.05	77.71	38.25	175.96	881.42	118.11	1128.19	10.87	2.08
TRINITY_GG_1024_c291_g2	91.41	7.97	31.97	9.48	95.43	0.31	27.69	60.01	1.68	6.28
TRINITY_GG_1024_c292_g1	28.33	417.94	153.39	14.56	44.14	16.32	2.7	19.55	76.59	2.12
TRINITY_GG_1024_c294_g2	288.86	118.25	137.37	80.73	130.15	74.69	43.63	102.72	121.45	34.92
TRINITY_GG_1024_c295_g1	3245.83	1702.59	1123.68	1371.33	1219.02	1508.07	394.56	1385.17	1376.08	275.47
TRINITY_GG_1024_c296_g1	0	415.22	612.56	520.27	205.93	39.16	41.3	118.94	692.39	27.82
TRINITY_GG_1024_c299_g1	202.88	27.79	11.68	8.74	13.75	23.67	7.44	33.77	12.23	12.32
TRINITY_GG_1024_c2_g1	2345.24	1103.58	574.22	842.68	367.23	631.33	388.6	642.86	898.18	299.05
TRINITY_GG_1024_c300_g2	427.41	333.19	529.09	304.77	361.04	189.49	131.79	282.07	256.16	85.16
TRINITY_GG_1024_c301_g1	12.61	53.28	185.84	182.61	76.75	806.73	92.11	141.08	509.89	4.98
TRINITY_GG_1024_c302_g1	38.51	48.79	2.34	58.75	12.5	12.2	2.15	36.99	1.88	11.4
TRINITY_GG_1024_c303_g4	8.48	13.25	628.83	28.2	138.46	50.55	9.75	27.97	61	2.38
TRINITY_GG_1024_c304_g1	0.27	1760.76	0.36	115.95	92.25	0	69.8	524.55	0	10.71
TRINITY_GG_1024_c304_g3	0	100.3	0	0	0	0	0	7.52	0	0
TRINITY_GG_1024_c305_g1	102.4	37.81	109.01	60.12	79.34	761.48	12.84	41.32	30.26	16.99
TRINITY_GG_1024_c306_g1	67.27	116.32	28.16	125.04	43.6	11.71	54.74	481.1	9.62	1.88
TRINITY_GG_1024_c306_g3	0	0	6.09	20.89	6.52	105.15	1.11	3.52	35.33	0
TRINITY_GG_1024_c307_g1	1.35	1.66	24.59	430.11	0	1.4	0	0.66	6.84	0
TRINITY_GG_1024_c308_g1	2741.88	886.75	312.9	135.36	122.29	330.54	78.7	136.22	348.71	49.71
TRINITY_GG_1024_c30_g1	41.54	224.49	394.56	245.3	368.06	637.24	569.02	146.27	289.84	207.66
TRINITY_GG_1024_c310_g1	1135.78	929.22	1123.42	478.1	1058.15	625.64	797.96	974.38	460.03	67.5
TRINITY_GG_1024_c3120_g1	0	0	132.58	1.57	75.75	0	0	2.82	8.32	0.6
TRINITY_GG_1024_c312_g1	285.88	298.29	194.23	217.47	141.99	112.94	83.09	204.79	200.35	72.71
TRINITY_GG_1024_c313_g1	22.89	41.76	413.68	148.05	640.16	368.5	51.84	86.51	227.88	11.88
TRINITY_GG_1024_c316_g1	40.15	27	14.14	13.95	6.21	17.84	1.32	42.03	78.54	26.31
TRINITY_GG_1024_c318_g1	4.45	811.52	315.65	198.86	105.94	781.53	101.64	100.45	36.9	274
TRINITY_GG_1024_c3209_g1	0	0	0	126.42	0	0	0	0	0	0
TRINITY_GG_1024_c320_g1	571.34	241.65	381.2	314.26	308.94	655.73	337.58	177.18	161.64	28.61
TRINITY_GG_1024_c321_g1	2405.22	665.73	592.44	385.18	640.17	620.66	585.36	754.9	404.69	255.62
TRINITY_GG_1024_c322_g1	781.71	296.8	157.82	190.8	153.7	526.04	45.3	208.97	146.36	36.54
TRINITY_GG_1024_c322_g2	61.8	114.7	9.52	25.36	8.09	25.71	0.82	31.59	22.33	5.46
TRINITY_GG_1024_c323_g1	262.68	432.19	695.12	456.31	544.42	423.9	159.25	213.35	219	58.54
TRINITY_GG_1024_c3244_g1	0	0	1163.1	13.41	347.86	3.48	0	8.09	0	0
TRINITY_GG_1024_c324_g4	1.85	392.6	389.1	306.75	125.18	261.3	55	149.15	188.48	92.83
TRINITY_GG_1024_c325_g3	119.22	203.99	307	123.39	203.86	86.57	46.71	100.94	82.05	19.95
TRINITY_GG_1024_c326_g1	2.11	278.07	21.63	166.41	48.17	0	45.78	631.38	0	50.07
TRINITY_GG_1024_c327_g1	473.86	128.1	103.98	473.87	55.41	462.05	375.41	47.87	7.54	359.43
TRINITY_GG_1024_c329_g1	76.07	214.49	130.12	162.37	74.96	200.82	86.57	211.2	175.79	76.64
TRINITY_GG_1024_c32_g1	148.76	1804.54	951.09	106.06	162.13	192.03	50.47	1117.89	405.05	37.9
TRINITY_GG_1024_c3302_g1	0	0	0	109.86	0	0	0	0	0	0
TRINITY_GG_1024_c3324_g1	0	0	0	0	0	0	0	0	0	80.07
TRINITY_GG_1024_c332_g1	61.21	80.19	75.23	9.04	39.71	86.18	8.15	79.52	43.37	15.31
TRINITY_GG_1024_c3345_g1	0	0	117.74	0	0	0	0	0	0	0
TRINITY_GG_1024_c335_g1	0	678.2	0	378.38	0	0	0	0.82	0	453.86
TRINITY_GG_1024_c336_g2	0	3.78	4.56	0	4057.18	0	1.06	0	0	17.07
TRINITY_GG_1024_c336_g3	1310.6	2808.23	3267.91	1077.27	2781.28	2758.98	1479.88	4453.92	1325.2	99.28
TRINITY_GG_1024_c336_g4	4986.88	939.29	942.74	707	817.1	763.21	274.4	1136.85	962.76	274.08
TRINITY_GG_1024_c336_g5	0	0	331.05	269.93	41.24	0	0	0	70.73	0
TRINITY_GG_1024_c337_g1	528.4	760.34	627.13	849.71	1133.36	2535.29	2036.71	439.99	230.24	44.49
TRINITY_GG_1024_c338_g1	355.5	78	122.84	101.27	86.53	66.26	41.5	55.7	106.17	17.43
TRINITY_GG_1024_c339_g1	22.79	54.34	296.73	415.36	214.2	24.25	11.14	41.93	127.32	2.1
TRINITY_GG_1024_c33_g1	1222.73	472.69	1135.29	5082.03	971.76	1326.83	4078.85	2050.75	634.43	894.75
TRINITY_GG_1024_c340_g1	43.1	120.1	575.1	107.73	388.97	152.74	100.81	264.45	165.49	193.47
TRINITY_GG_1024_c340_g2	10.54	14.34	119.28	132.26	13.36	0	7.59	332.27	0	0
TRINITY_GG_1024_c340_g4	30.54	28.03	248.96	591.7	41.27	0	87.14	954.25	0	0
TRINITY_GG_1024_c341_g1	805.15	91.01	177.16	164.77	145.62	104.09	61.97	170.33	199.91	11.51
TRINITY_GG_1024_c3422_g1	0	78.5	25.85	113.48	0	64.6	0	0	263.62	20.71
TRINITY_GG_1024_c343_g1	705.8	194.89	314.42	730.49	270.68	1343.59	521.26	144.34	631.23	35.9
TRINITY_GG_1024_c343_g3	4.51	5.91	525.95	49.56	228.4	5.07	4.69	18.35	72.87	2.95
TRINITY_GG_1024_c344_g1	40.35	96.11	112.79	55.62	39.56	128.84	23.55	50.35	39.4	30.3
TRINITY_GG_1024_c345_g1	255.92	156.08	252.38	149.84	121.77	74.48	35.62	109.57	184.8	48.95
TRINITY_GG_1024_c346_g1	56.86	7.7	237.01	27.08	104.27	61.34	31.92	66.17	25.49	104.12
TRINITY_GG_1024_c347_g1	326.89	329.79	226.42	2152.82	262.34	102.84	91.44	33.63	56.79	34.1
TRINITY_GG_1024_c348_g1	285.81	7.86	49.77	12.58	34.33	17.91	2.3	12.96	24.49	4.11
TRINITY_GG_1024_c349_g1	24.99	210.82	146.21	361.81	302.18	78.31	8.49	101.41	1128.14	6.88
TRINITY_GG_1024_c349_g2	200.36	14.44	164.82	55.39	204.79	47.08	35.63	171.85	19.53	5.76
TRINITY_GG_1024_c350_g1	1373.99	167.6	398.46	113.1	143.64	105.17	36.31	175.8	136.7	44.3
TRINITY_GG_1024_c354_g1	38.99	9.87	211.81	39.82	167.53	92.36	23.59	41.38	20	2.59
TRINITY_GG_1024_c355_g1	446.74	462.43	68.49	214.73	33.94	11.61	24.12	193.06	81.89	30.54
TRINITY_GG_1024_c356_g1	2.68	7.62	7.4	7.6	21.44	2.13	0	8.07	7.85	0
TRINITY_GG_1024_c356_g2	1249.81	373.59	856.95	481.3	841.35	475.23	266.73	577.73	377.35	105.36
TRINITY_GG_1024_c359_g1	1.73	165.95	48.1	122.74	21.47	60.97	30.61	100.79	162.3	4.63
TRINITY_GG_1024_c35_g1	6997.74	584.81	380.99	567.1	354.68	419.96	550.13	618.8	603.01	150.15
TRINITY_GG_1024_c360_g1	13.89	4.4	8.54	55.29	11.4	3.72	0	49.89	27.39	5.2
TRINITY_GG_1024_c362_g1	506.3	407.33	771.68	508.99	489.19	518.03	199	442.89	456.86	67.21
TRINITY_GG_1024_c363_g1	26.4	201.55	261.24	186.79	142.26	1359.52	348.04	365.3	171.03	56.81
TRINITY_GG_1024_c365_g1	214.18	362.01	289.61	529.86	182.25	172.58	108.29	515.91	387.3	91.18
TRINITY_GG_1024_c366_g1	183.8	233.09	167.38	98.92	222.1	73.31	91.43	508.81	56.79	55.02
TRINITY_GG_1024_c367_g1	0	0	3.01	0	2649.97	0	0	0	0	0
TRINITY_GG_1024_c368_g1	0	2.69	85.63	4082.58	34.49	2.3	1.41	3.97	26.41	2453.92
TRINITY_GG_1024_c36_g1	1.86	163.97	175.8	152.48	123.97	203.88	88.9	250.63	238.13	34.13
TRINITY_GG_1024_c370_g1	72.24	6.34	88.74	0	58.07	0	34.05	517.12	19.14	6.18
TRINITY_GG_1024_c371_g1	42.01	25.23	2.04	6.6	8.71	8.89	5.61	25.79	27.81	4.96
TRINITY_GG_1024_c372_g1	187.24	311.82	652.18	385.92	801.44	1398.9	165.81	316.21	457.78	136.87
TRINITY_GG_1024_c3735_g1	0	0	0	0	0	0	174.93	0	0	0
TRINITY_GG_1024_c373_g1	0	3.88	13	1326.67	7.26	0.33	1.69	23.45	0.61	0
TRINITY_GG_1024_c374_g1	120.05	46.63	40.93	54.41	64.5	45.7	30.67	234.04	26.94	4.92
TRINITY_GG_1024_c375_g1	15.45	4.54	269.37	0	59.07	0	0.68	0.94	0	3.07
TRINITY_GG_1024_c376_g2	19.03	0	249.69	19.7	316.95	0	0	17.82	0	0
TRINITY_GG_1024_c377_g1	35.51	0	8.27	0	1.59	0	0	0	1.84	0
TRINITY_GG_1024_c378_g2	132.53	842.08	1367.27	757.02	944.73	644.75	167.15	257.38	634.21	149.55
TRINITY_GG_1024_c379_g1	78.85	65.86	212.71	58.36	84.77	104.3	26.55	81.24	65.52	41.29
TRINITY_GG_1024_c37_g1	74.12	109.93	718.73	159.03	205.27	67.78	163.58	138.22	128.97	24.49
TRINITY_GG_1024_c3809_g1	0	24.82	0	0	0	0	68.07	0	0	0
TRINITY_GG_1024_c380_g1	1489.49	248.53	670.67	149.58	216.69	298.62	798.85	427.04	202.15	168.63
TRINITY_GG_1024_c381_g1	1341.07	395.31	436.87	466.26	474.98	378.57	141.39	601.21	429.2	97.75
TRINITY_GG_1024_c3843_g1	0	0	0	0	0	0	0	0	0	77.85
TRINITY_GG_1024_c384_g1	46.78	0	9.17	8.07	89.29	828.46	68.32	1.98	0	0
TRINITY_GG_1024_c387_g1	1372.53	471.74	263.77	452.06	306.13	418.22	423.4	549.09	399.23	79.56
TRINITY_GG_1024_c388_g1	0	38.11	181.9	406.91	70.76	289.66	16.61	44.5	3901.84	3.83
TRINITY_GG_1024_c389_g1	0	84.78	0	52.43	0	10.44	0	5.53	52.21	3.39
TRINITY_GG_1024_c38_g1	127.68	377.31	815.9	346.63	182.62	1286.48	1455.98	459.51	623.55	751.14
TRINITY_GG_1024_c390_g2	1952.86	89.55	266.14	149.5	225.36	284.01	73.32	162.99	124.99	52.04
TRINITY_GG_1024_c392_g1	49.28	125.01	79.12	68.55	57.3	73.75	64.02	91.94	2.17	22.66
TRINITY_GG_1024_c393_g1	13.28	16.59	123.85	90.74	61.78	104.64	181.14	12.32	14	66.18
TRINITY_GG_1024_c394_g1	3.02	44.54	102.53	14.17	24.54	60.11	14.32	124.98	3.99	0
TRINITY_GG_1024_c395_g1	1384.08	1292.94	769.45	906.04	631.69	939.68	746.1	793.48	1022.61	115.75
TRINITY_GG_1024_c396_g1	3.27	737.74	91.89	402.77	20.72	71.33	20.88	3.16	2.63	0.73
TRINITY_GG_1024_c397_g1	2485.55	197.33	350.77	191.59	257.13	165.28	117.07	219.14	265.71	44.35
TRINITY_GG_1024_c398_g1	64.56	342.8	55.58	189.47	56.18	80.46	25.09	137.22	113.17	1924.72
TRINITY_GG_1024_c399_g1	2.33	234.25	31.66	168.84	52.49	92.15	23.72	312	137.11	17.74
TRINITY_GG_1024_c39_g1	0	0	458.73	72.69	1148.02	14.08	2.72	0	61.88	0
TRINITY_GG_1024_c3_g3	4.62	194.64	143.05	64.71	68.15	10.92	19.89	34.08	10.25	3.46
TRINITY_GG_1024_c400_g1	235.56	147.04	234.98	133.46	196.71	131.82	30.19	159.67	151.54	18.51
TRINITY_GG_1024_c402_g1	6.11	191.51	586.16	685.99	116.3	261.87	101.33	49.94	64.86	274.08
TRINITY_GG_1024_c403_g1	313.36	174.25	64.42	92.78	47.73	74.16	18.05	200.66	85.27	61.81
TRINITY_GG_1024_c404_g1	10.04	12.01	24.51	20.84	11.9	25.92	4.51	25.65	39.14	5.63
TRINITY_GG_1024_c405_g1	945.18	253.15	1701.37	162.73	1389.56	286.1	85.12	212.24	239.2	58.14
TRINITY_GG_1024_c406_g1	379.95	461.67	364.13	326.65	235.66	175.96	99.49	277.92	237.49	31.85
TRINITY_GG_1024_c407_g1	1025.2	3.91	34.21	17.51	11.5	7.75	0.26	13	23.44	0.71
TRINITY_GG_1024_c409_g1	1.78	0	202.03	273.15	247.03	51.18	11.6	46.45	31.7	9.42
TRINITY_GG_1024_c410_g1	212.19	355.49	443.59	505.89	336.09	95.62	71.41	331.54	175.06	110.7
TRINITY_GG_1024_c411_g1	5.97	0	132.3	0	0	0	0	0	0	0
TRINITY_GG_1024_c412_g1	727.28	156.83	999.23	231.32	497.85	162.92	202.98	141.3	251.9	55.93
TRINITY_GG_1024_c413_g1	1401.71	804.42	696.79	330.36	307.87	241.17	157.04	583.91	213.56	103.83
TRINITY_GG_1024_c414_g1	0	1.04	0.73	0	107.22	0	0	0.22	0.18	0
TRINITY_GG_1024_c417_g1	1481.25	1.1	434.76	198.08	131.76	14.6	89.39	103.72	0.85	1.72
TRINITY_GG_1024_c418_g1	8.8	0.64	41.8	0	19.54	0	0	0	0.87	857.99
TRINITY_GG_1024_c419_g1	126.1	24.47	223.3	65.57	83.38	78.34	38.99	91.96	88.9	29.08
TRINITY_GG_1024_c420_g1	19.21	161.77	107.83	100.45	59.98	74.36	14.56	50.43	65.96	25.97
TRINITY_GG_1024_c420_g3	222.03	100.32	174.29	98.41	97.03	61.06	36.66	106.71	70.96	10.85
TRINITY_GG_1024_c422_g1	174.73	171.17	239.33	191.31	273.9	173.74	66.58	311.57	159.26	47.07
TRINITY_GG_1024_c422_g3	22.77	14.85	71.69	20.09	398.08	7957.68	4354.97	84.85	4.49	12.64
TRINITY_GG_1024_c423_g1	558.96	77.76	186.42	200.26	207.52	446.53	700.79	104.47	203.45	40.94
TRINITY_GG_1024_c424_g1	293.6	1747.51	483.56	1043.38	369.05	1046.45	269.62	995.06	1725.2	322.08
TRINITY_GG_1024_c4250_g1	0	0	0	0	97.3	0	0	0	0	0
TRINITY_GG_1024_c425_g1	234.31	63.7	433.33	123.95	613.51	273.98	303.08	140.19	58.39	7.53
TRINITY_GG_1024_c427_g1	13.89	7.41	294.21	3.19	41.93	0	2.04	3.95	3.04	0
TRINITY_GG_1024_c428_g2	10.03	409.88	446.91	464.43	1371.67	225.64	143.84	595.34	216.11	47.85
TRINITY_GG_1024_c430_g1	0	23.65	58.16	12.91	159.36	406.81	10.94	35.07	82.36	0
TRINITY_GG_1024_c430_g2	2.16	3.56	47.57	3.68	43.41	120.86	2.74	7.11	20.97	0
TRINITY_GG_1024_c431_g1	281.45	391.32	390.58	203.44	365.47	33.63	33.83	170.43	183.5	28.43
TRINITY_GG_1024_c431_g2	25.7	32.48	36.39	10.16	35.99	7.57	0.62	13.46	9.58	0
TRINITY_GG_1024_c432_g1	279.99	36.14	55.19	59.64	28.51	26.48	17.91	77.91	60.38	8.61
TRINITY_GG_1024_c433_g1	9.23	683.25	1.13	115.55	1.21	8.55	0	0.54	0	46.43
TRINITY_GG_1024_c434_g1	211.55	12.46	26.19	65.34	22.79	26.4	20.85	138.95	54.56	16.75
TRINITY_GG_1024_c435_g1	1652.48	104.26	241.42	137.8	285.96	184.55	105.42	187.22	162.69	35.06
TRINITY_GG_1024_c436_g1	3808.19	226.05	274.11	254.75	167.59	288.34	323.05	242.07	390.28	77.36
TRINITY_GG_1024_c439_g1	0	3.76	6.42	1.57	3.4	1.59	10152.2	32.07	8.61	0
TRINITY_GG_1024_c43_g1	9206.93	2416.44	1341.17	1177.26	798.85	1528.25	1549.66	1477.35	1875.82	801.91
TRINITY_GG_1024_c440_g1	30.07	3.54	1142.99	4.42	56.51	1.35	4.11	6.16	9.19	0
TRINITY_GG_1024_c442_g1	89.73	0.7	130.69	0	226.36	0.6	0	0	0	0
TRINITY_GG_1024_c443_g1	0.71	0.68	454.96	24.36	49.76	0	0	0.63	0	0
TRINITY_GG_1024_c444_g1	0	0	1117.6	0	78.2	0	0	1.87	0.26	0.27
TRINITY_GG_1024_c445_g1	0	0	352.5	0.61	167.14	0	0	0	0	0
TRINITY_GG_1024_c446_g1	10.27	25.49	128.37	63.79	109.9	71	8.56	44.95	70.46	6.68
TRINITY_GG_1024_c448_g1	991.99	1378.61	1062.86	877.76	571.93	384.51	171.05	589.48	1037.57	279.49
TRINITY_GG_1024_c449_g1	1124.93	394.58	861.1	463.16	417.15	420.62	203.97	389.66	503.46	106.64
TRINITY_GG_1024_c44_g1	0	3.74	1.93	0.48	2.9	0	0	0.43	0.78	6983.2
TRINITY_GG_1024_c4501_g1	0	0	0	0	0	0	0	0	0	40.73
TRINITY_GG_1024_c450_g1	4.36	6.09	977.09	14.42	166.6	4.88	3.64	12.66	55.2	1.21
TRINITY_GG_1024_c452_g1	0	0	0.64	0	0.68	89.03	430.66	3.77	0	0
TRINITY_GG_1024_c453_g1	760.82	635.98	1032.78	518.38	428.38	282.88	147.02	410.86	479.35	79.47
TRINITY_GG_1024_c454_g1	254.35	113.19	85.66	58.59	94.48	97.06	23.04	116.01	45.39	27.96
TRINITY_GG_1024_c455_g1	2.14	33.57	12.37	16.95	8.4	17.19	3.61	25.48	16.25	9.12
TRINITY_GG_1024_c458_g2	2210.38	560.84	3945.44	719.36	4243.36	7727.24	5327.82	957.86	479.88	244.07
TRINITY_GG_1024_c459_g1	2.56	0.49	324.16	1.5	87.5	0	0	1.35	2.29	0
TRINITY_GG_1024_c45_g1	346.26	0	2.02	10.85	437.51	0.37	155.86	2498.6	52.72	0
TRINITY_GG_1024_c460_g1	709.2	63.67	584.61	125.66	154.46	1256.19	1181.84	179.75	31.25	4.1
TRINITY_GG_1024_c462_g1	1491.05	110.92	190.37	116.07	171.08	99.39	82.4	110.44	122.7	19.44
TRINITY_GG_1024_c463_g1	322.42	96.33	130.84	51.93	38.95	181.6	9.81	83.54	328.24	16.96
TRINITY_GG_1024_c465_g1	5.72	168.35	59.6	215.96	23.77	295.98	13.11	76.73	482.99	12.3
TRINITY_GG_1024_c466_g1	386.76	299.23	493.34	198.96	213.04	134.73	32.45	241.69	124.78	117.21
TRINITY_GG_1024_c467_g1	593.17	667.12	1080.12	640.9	541.43	386.99	825.73	576.7	733.37	189.43
TRINITY_GG_1024_c467_g2	63.01	72.23	38.2	144.69	38.41	29.93	35	151.99	338.22	0
TRINITY_GG_1024_c467_g3	146.44	42.37	458.55	19.22	259.66	698.78	29.25	359.54	121.43	8.53
TRINITY_GG_1024_c467_g5	430.95	260.91	5019.03	419.26	3419.92	5922.02	431.96	2932.16	914.46	31.43
TRINITY_GG_1024_c467_g6	106.77	23.22	65.52	17.6	21.78	37.98	12.74	48.73	42.89	4.04
TRINITY_GG_1024_c46_g1	243.09	854.61	681.74	2159.35	1594.81	2982.78	4111.38	9107.44	2460.7	247.73
TRINITY_GG_1024_c471_g1	719.48	117.9	70.78	94.19	116.95	99.15	41.03	91.36	62.62	19.09
TRINITY_GG_1024_c472_g1	0	0	0	159.81	0	0	0	0	0	0
TRINITY_GG_1024_c472_g2	44.77	0	91.82	0	575.48	1.82	0	0	0	0
TRINITY_GG_1024_c472_g6	23.27	0	197.12	0	0	0	0	0	0	0
TRINITY_GG_1024_c473_g1	0	338.18	19.16	100.82	25.14	95.97	40.08	224.75	85.89	2.23
TRINITY_GG_1024_c473_g2	53.87	3043.64	1747.29	9246.83	904.54	9627.07	651.83	2859.2	34352.4	562.77
TRINITY_GG_1024_c474_g1	2474.04	224.12	453.54	224.12	580.55	234.08	90.8	207.95	148.6	22.51
TRINITY_GG_1024_c4754_g1	33.05	0	0	0	0	0	0	0	0	49.71
TRINITY_GG_1024_c475_g1	3.31	414.8	44.23	204.02	11.13	42.47	3.28	16.2	7.81	254.93
TRINITY_GG_1024_c476_g1	375.78	72.97	61.35	75.09	62.19	51.45	16.18	65.93	80.99	18.46
TRINITY_GG_1024_c477_g1	3907.13	703.37	556.64	1107.74	803.68	1280.11	751.92	845.03	1134.94	162.63
TRINITY_GG_1024_c478_g1	38.83	7.34	0	15.96	7.64	48.34	6.78	21.67	28.47	0
TRINITY_GG_1024_c47_g1	478.92	647.49	474.41	851.12	167.84	3089.26	201.04	732.51	303.83	540.14
TRINITY_GG_1024_c480_g1	3165.52	20.62	19.89	74.69	33.28	14.66	4.82	49.17	38.02	0.39
TRINITY_GG_1024_c481_g1	316.87	186.54	4.45	53.72	25.68	0	22.37	244.17	0	9.15
TRINITY_GG_1024_c483_g1	715.63	330.68	475.67	105.68	313.63	94.94	254.09	116.09	54.61	100.34
TRINITY_GG_1024_c483_g5	0	0	82.92	5.62	127.23	38.15	0	5.07	10.37	2.1
TRINITY_GG_1024_c484_g1	4.7	20.02	101.28	53.69	176.96	29.46	10.17	143.55	137.08	43.64
TRINITY_GG_1024_c4857_g1	0	0	0	0	0	0	0	0	0	53.88
TRINITY_GG_1024_c486_g1	0	0.23	689.38	0	43.45	1.8	0.2	0.95	0	0
TRINITY_GG_1024_c487_g1	15.41	99.65	40.78	91.73	13.69	0.63	35.21	32.16	164.5	0.29
TRINITY_GG_1024_c48_g2	0	380.52	18.84	62.37	39.34	172.39	35.14	300.82	75.67	0
TRINITY_GG_1024_c490_g1	1436.07	327.12	330.68	250.6	243.41	227.57	576.84	321.16	181.28	77.64
TRINITY_GG_1024_c491_g1	15.78	14.85	175.29	47.45	76.95	30.96	10.44	38.31	39.31	9.22
TRINITY_GG_1024_c492_g1	5.6	21.04	0	5	12.7	30.25	0	22.35	6.96	0
TRINITY_GG_1024_c493_g1	83.03	21.78	13.01	23.07	31.94	25.48	3.96	12.66	23.93	3.17
TRINITY_GG_1024_c494_g1	185.08	104.94	168.48	103.5	90.11	51.45	27.28	280.16	37.59	8.63
TRINITY_GG_1024_c496_g1	26.44	95.56	119.33	0	86.94	71.81	77.18	36.11	8.1	26.53
TRINITY_GG_1024_c497_g1	0	18.01	51.44	69.35	47.68	12.72	5.91	38.8	44.43	0
TRINITY_GG_1024_c4_g1	8.2	7.12	1.88	76.26	1.01	0.42	1.91	0	3.42	11395.9
TRINITY_GG_1024_c502_g3	2.94	14.72	1242.67	117.88	256.79	31.59	23.8	109.37	80.87	1.1
TRINITY_GG_1024_c503_g1	294.54	1299.82	157.26	70.04	42.25	0	0	6.75	1.63	17.23
TRINITY_GG_1024_c505_g1	1.73	0	45.3	4.21	0.66	146.5	6.3	68.72	7.39	43.96
TRINITY_GG_1024_c507_g1	8.65	190.18	67.37	73.85	205.12	35.59	278.24	2017.82	90.21	2.52
TRINITY_GG_1024_c509_g1	766.79	87.64	124.12	120.09	79.33	32.29	58.53	136.89	91.53	50.76
TRINITY_GG_1024_c50_g1	1.14	48.39	62.45	626.37	13.02	808.34	32.11	48.2	214.36	4.43
TRINITY_GG_1024_c512_g1	446.62	25.03	55.37	22.74	33.73	29.33	6.71	25.85	39.32	34.23
TRINITY_GG_1024_c513_g1	277.37	180.33	86.95	89.6	81.95	57.11	26.6	84.48	91.65	23.58
TRINITY_GG_1024_c514_g1	428.04	9.46	39.05	17.31	8.35	0.66	14.15	76.37	5.1	0.6
TRINITY_GG_1024_c515_g1	601.97	548.73	445.24	442.65	716.15	1188.17	662	1091.34	448.39	285.99
TRINITY_GG_1024_c517_g1	962.13	154.82	203.37	462.1	420.5	120.4	263.15	384.69	356.31	19.94
TRINITY_GG_1024_c518_g1	1097.37	10.08	23.63	56.94	31.28	40.65	23.92	215.17	61.71	6.77
TRINITY_GG_1024_c51_g1	2036.72	6036.02	1991.69	2103.79	926.12	741.23	1381.82	2598.31	1578.17	6592.13
TRINITY_GG_1024_c51_g2	876.31	649.01	761.84	260.9	594.16	134.56	95.31	472.41	192.54	154.84
TRINITY_GG_1024_c521_g1	0.33	13.37	52.62	5.84	135.72	1038.3	745.17	52.35	41.58	47.23
TRINITY_GG_1024_c522_g1	73.77	12.59	36.63	58.9	34.29	43.15	18.25	52.17	38.6	16.36
TRINITY_GG_1024_c523_g1	17.69	44.33	236.51	408.35	55.78	37.13	1253.12	4684.2	1263.84	54.18
TRINITY_GG_1024_c524_g1	307.28	4116.95	1057.53	2807.09	280.55	330.78	269.11	1851.21	669.53	180.4
TRINITY_GG_1024_c526_g2	0	0	119	0	1.99	0	0	0	0	0
TRINITY_GG_1024_c527_g1	0	4.62	14.67	6.99	6.64	135	5.34	24.59	13.53	2.66
TRINITY_GG_1024_c528_g1	190.21	248.47	277.02	131.29	160.26	88.34	92.07	159.24	141.18	53.98
TRINITY_GG_1024_c531_g1	581.12	134.96	109.22	88.64	103.66	73.17	33.14	89.23	63.05	23.41
TRINITY_GG_1024_c534_g1	1595.9	120.29	359.5	123.22	308.81	167.89	73.33	168.32	168.34	45.98
TRINITY_GG_1024_c537_g1	347.53	124.07	409.67	128.67	159.19	158.42	275.51	388.1	60.74	46.15
TRINITY_GG_1024_c53_g1	1507.97	1866.76	1709.6	2378.66	1104.02	1450.94	2213.42	2315.92	2259.54	282.81
TRINITY_GG_1024_c540_g1	438.02	0	4.17	1.74	25.77	0.6	0	1.19	0	0
TRINITY_GG_1024_c542_g1	83101.4	137277	156430	106379	77476.8	147426	94677.9	125046	126721	168324
TRINITY_GG_1024_c543_g1	0.79	61.34	11.47	85.16	11.5	73.25	8.31	49.49	116.52	1.51
TRINITY_GG_1024_c544_g1	15.3	0	2.57	1916.88	0	1.52	0	16.48	21.19	0.69
TRINITY_GG_1024_c546_g1	116.9	37.6	143.47	115.6	157.18	33.47	3.3	22.79	56.17	14.86
TRINITY_GG_1024_c547_g1	13.7	53.64	99.21	127.24	39.29	506.84	91.39	179.45	127.86	21.96
TRINITY_GG_1024_c548_g1	116.83	80.02	119.53	72.05	198.04	40.99	9.07	40.2	75.74	19.25
TRINITY_GG_1024_c549_g1	89.49	88.83	24.36	24.24	81.82	124.47	19.72	183.1	43.85	25.41
TRINITY_GG_1024_c551_g1	53.71	171.99	353.15	214.63	49.55	82.7	131.92	149.3	111.39	15.09
TRINITY_GG_1024_c551_g2	482.64	77.16	624.42	96.23	382.36	375.1	155.67	120.25	116.9	14.95
TRINITY_GG_1024_c553_g2	220.37	2148.16	1368.58	380.64	376.6	161.38	93.19	2338.04	978.9	30.3
TRINITY_GG_1024_c556_g1	9.37	182.28	15.89	21.85	11.64	38.34	1.64	30.86	18.25	0
TRINITY_GG_1024_c557_g1	483.18	75.64	0	3.21	1.08	2.03	1.14	5.59	0	2.73
TRINITY_GG_1024_c5585_g1	0	115.16	0	0	29.49	0	0	0	0	0
TRINITY_GG_1024_c5588_g1	0	0	0	107.79	0	0	0	0	0	0
TRINITY_GG_1024_c558_g2	14.51	10.51	238.66	11.25	37.52	26.2	16.23	110.1	37.96	1.12
TRINITY_GG_1024_c559_g1	39.52	4.98	10.33	4.64	22.6	2.69	22.69	155.41	15.57	49.13
TRINITY_GG_1024_c55_g1	469.18	413.94	261.26	169.92	213.85	187.74	34.76	329.31	288.14	62.72
TRINITY_GG_1024_c560_g2	53.01	570.29	22.28	63.94	15.91	64.33	12.48	76.92	146.44	3.61
TRINITY_GG_1024_c561_g1	105.81	87.19	91.44	71.17	57.09	37.3	19.73	88.23	64.36	5.9
TRINITY_GG_1024_c562_g1	575.17	1247.41	1101.78	880.98	483.27	346.37	550.94	423.32	478.35	218.85
TRINITY_GG_1024_c562_g2	803.81	560.95	581.04	358.18	323.31	189.68	419.02	663.14	426.55	95.86
TRINITY_GG_1024_c563_g2	437.49	495.82	634.48	730.19	564.62	317.67	196.31	272.51	550	89.69
TRINITY_GG_1024_c568_g2	2.27	43.68	235.59	89.18	47.15	86.8	30.73	268.51	22.28	24.69
TRINITY_GG_1024_c569_g1	0.78	434.52	5.3	539.24	82.62	11.93	143.7	613.09	36.14	114.56
TRINITY_GG_1024_c56_g1	38688.3	50681.5	51359.7	51386.5	25984.9	64530.9	42621.5	66868	63957.4	50445.6
TRINITY_GG_1024_c570_g1	29.56	0.94	198.76	1.94	89.42	0	0.82	2.62	0.73	0
TRINITY_GG_1024_c5710_g1	0	0	0	0	0	0	0	0	24	48.95
TRINITY_GG_1024_c574_g1	209.5	963.55	1130.88	1466.19	1717.7	1040.62	390.71	1043.81	1168.93	179.6
TRINITY_GG_1024_c574_g2	108.57	496.61	457.22	576.46	735.17	741.38	186.57	541.44	489.31	95.13
TRINITY_GG_1024_c576_g1	2252.72	3803.14	7673.95	3201.12	4665.24	20996.5	6282.15	2080.06	1794.42	682.72
TRINITY_GG_1024_c578_g1	13.79	73.43	85.35	134.19	138.23	282.2	84.12	374.16	57.78	6.01
TRINITY_GG_1024_c580_g1	1.55	82.51	62.11	23.85	8.25	19.54	4.88	32.61	53.21	0.92
TRINITY_GG_1024_c583_g1	527.73	173.48	255.13	596.44	211.96	168.93	206.26	546.23	138.39	50.02
TRINITY_GG_1024_c584_g1	1418.29	1067.21	666.42	500.85	325.76	354.81	213.65	655.3	275.13	612.13
TRINITY_GG_1024_c587_g1	239.32	62.53	50.56	50.04	49.37	40.73	42.01	52.82	60.7	19.66
TRINITY_GG_1024_c588_g1	6116.54	147.55	68.2	203.37	97.7	55.99	29.33	148.54	72.26	3.75
TRINITY_GG_1024_c589_g1	0.44	0	526.78	1.46	25.11	1.44	0	0.55	3.44	0
TRINITY_GG_1024_c590_g1	91.93	3.52	103.73	247.38	2.82	0	4.15	9.61	7.77	0
TRINITY_GG_1024_c592_g1	0.7	52.29	12.26	42.53	1.38	53.2	1.75	29.66	13.54	4.19
TRINITY_GG_1024_c593_g1	2113.13	31.2	125.57	89.64	54.46	13.27	28.25	294.84	58.49	0.98
TRINITY_GG_1024_c594_g1	424.1	171.69	300.44	99.93	176.43	81.31	134.37	210.44	161.98	40.87
TRINITY_GG_1024_c595_g1	167.41	170.75	329.96	214.6	477.8	124.5	108.22	256.69	175.82	12.98
TRINITY_GG_1024_c596_g1	134.89	252.65	55.13	219	45.52	142.78	34.45	75.9	60.24	147.23
TRINITY_GG_1024_c598_g1	4.96	233.3	310.27	159.38	186.05	108.92	24.88	142.03	375.98	39.41
TRINITY_GG_1024_c600_g1	6.03	93.97	65.85	0	85.74	98.17	8.95	33.56	0	0
TRINITY_GG_1024_c602_g2	4834.72	1214.55	683.53	890.23	531.51	521.8	1506.54	455.78	534.97	53.88
TRINITY_GG_1024_c603_g1	0	2.99	0	10.53	31.95	0	34.44	356.82	16.55	6.77
TRINITY_GG_1024_c604_g1	452.59	44.05	95.51	25.91	66.03	53.75	33.87	40.86	47.62	12.69
TRINITY_GG_1024_c606_g1	2.41	4.61	105.08	15.37	479.41	125.95	78.58	19.45	81.81	1.47
TRINITY_GG_1024_c607_g1	0	119.43	37.93	135.89	28.97	15.59	18.85	235.57	181.6	1.54
TRINITY_GG_1024_c609_g1	34.65	1507.98	655.1	235.36	514.03	45.27	442.47	2196.72	318.12	20.12
TRINITY_GG_1024_c60_g1	12.17	4.2	114.05	129.31	78.19	103.52	148.75	541.1	630.46	11.33
TRINITY_GG_1024_c610_g1	0	0	18.79	0	170.8	0	0	47.39	0	0
TRINITY_GG_1024_c612_g1	67.87	71.19	99.27	131.46	36.29	154.92	36.28	114.1	86.81	14.21
TRINITY_GG_1024_c613_g1	0	1.96	132.35	0	4.06	0	0	0	0	0
TRINITY_GG_1024_c614_g1	0	167.81	13.71	46.77	2.28	2.69	1.94	8.36	20.63	0
TRINITY_GG_1024_c618_g1	0	12.5	5.81	7.88	2.01	11.13	1.67	1.88	4.4	1.48
TRINITY_GG_1024_c619_g1	831.67	124.2	485.99	174	309.77	8622.88	68.19	271.87	147.58	24.32
TRINITY_GG_1024_c61_g1	0	892.36	0	5.85	0	0	0	0	0	0
TRINITY_GG_1024_c623_g1	2.86	1.37	23.91	0.35	0.35	169.71	1189.54	7.23	1.33	0
TRINITY_GG_1024_c624_g1	129.48	128.73	173.94	115.49	173.17	68.82	26.78	137.25	108.87	13.81
TRINITY_GG_1024_c626_g2	3.02	0	340.65	16.83	122.26	3.28	0	0	0.75	0
TRINITY_GG_1024_c629_g1	5.78	0	409.81	8.54	292.99	1.25	0	3.63	3.08	0.24
TRINITY_GG_1024_c62_g1	1206.54	189.99	614.26	222.85	332.67	233.2	108.99	226.31	282.51	79.69
TRINITY_GG_1024_c631_g1	13430.8	16681.4	13109.9	14704.1	7651.87	19458	11046.9	17709.3	22109.5	17161
TRINITY_GG_1024_c632_g1	8.87	74	152.18	326.68	88.43	39.88	25.49	118.06	124.6	30.76
TRINITY_GG_1024_c633_g1	10.54	0.88	128.6	13.54	86.65	502.29	1.54	0.41	0	1.38
TRINITY_GG_1024_c634_g1	27.8	389.5	0	36.65	6.64	56.09	23.53	91.96	4.97	5.01
TRINITY_GG_1024_c635_g1	16966.2	18146.4	17920.8	22798.9	10627.5	30812.7	21128.1	29692.7	31233.2	18878
TRINITY_GG_1024_c638_g1	12.7	16	20.46	49.49	7.54	52.78	24.53	45.9	22.99	11.78
TRINITY_GG_1024_c639_g1	286.74	133.45	195.98	382.8	80.78	136.12	69.8	656.06	550.92	12.84
TRINITY_GG_1024_c63_g1	299.84	251.91	326.89	698.67	281.91	499.12	244.25	310.09	823.33	46.26
TRINITY_GG_1024_c640_g1	15.72	69.27	66.39	102.52	106.99	176.21	32.67	85.61	69.16	25.28
TRINITY_GG_1024_c643_g1	3.2	331.08	13.51	134.52	25.29	34.28	35.1	189.58	10.54	53.26
TRINITY_GG_1024_c645_g1	565.67	64.81	149.06	112.27	212.43	38.23	98.49	106.3	80.22	13.75
TRINITY_GG_1024_c648_g1	2.13	1.92	18.87	8.35	117.35	0	0	0	0	1.65
TRINITY_GG_1024_c64_g1	3217.55	2022.75	1635.01	1216.9	950.83	632.62	695.75	1460.35	1261.93	183.14
TRINITY_GG_1024_c655_g5	34.49	73.1	66.06	26.49	86.21	54.97	18.02	28.7	66.65	19.86
TRINITY_GG_1024_c656_g2	1891.13	459.14	639.17	320.99	461.14	315.14	433.21	345.26	247.28	41.6
TRINITY_GG_1024_c657_g1	45.99	16928.4	880.55	2221.94	225.3	1498.16	214.67	4059.25	2502.51	8983.75
TRINITY_GG_1024_c658_g1	0	15.68	38.35	326.41	54.11	3.84	0	0	2.26	0.76
TRINITY_GG_1024_c659_g1	6.05	698.87	86.63	202.62	221.45	77.39	342.17	1300.55	40.96	269.68
TRINITY_GG_1024_c659_g2	45.6	4787.43	533.86	207.26	2461.03	517.29	1260.1	2275.14	200.73	1281.18
TRINITY_GG_1024_c660_g1	4.41	18.55	32.08	217.38	28.46	16.21	4.4	11.73	1.53	4.31
TRINITY_GG_1024_c662_g1	4.37	112.18	245.18	39.21	68.65	7.65	67.45	113.78	35.8	0
TRINITY_GG_1024_c665_g1	0	0	0	0	0	171.54	17.16	0	0	0
TRINITY_GG_1024_c666_g1	9.61	0	727.96	2.09	121.35	5.1	20.86	9.9	0.79	0.69
TRINITY_GG_1024_c667_g2	0	0	1.38	0	353.73	0	0	0	0	2.24
TRINITY_GG_1024_c66_g1	0	1.41	20.44	0	5.83	0	180.13	6.58	0	0
TRINITY_GG_1024_c670_g1	720.55	365.84	752.38	248.96	487.63	249.03	93.45	334	222.2	89.26
TRINITY_GG_1024_c672_g1	134.87	25.82	25.51	84.01	26.5	0	0	25.23	100.04	0
TRINITY_GG_1024_c672_g2	0	6.52	140.37	13.55	37.11	5.53	1.44	9.16	11.41	3.84
TRINITY_GG_1024_c673_g1	0	13.28	152.5	6.72	86.05	156.7	3.82	36.54	14.7	0
TRINITY_GG_1024_c675_g1	0	5.21	28.52	148.2	51	0	8.26	26	125.35	1.85
TRINITY_GG_1024_c677_g1	0	0	1.16	299.16	4.45	0	21.63	241.74	0	0
TRINITY_GG_1024_c67_g1	653.5	4162.11	737.21	725.95	937.91	152.78	988.02	5425.02	479.27	2026.84
TRINITY_GG_1024_c681_g1	104.3	1197.49	1409.96	972.83	724.3	1586.67	1304.27	1047.54	1180.52	327.04
TRINITY_GG_1024_c683_g1	30.38	34.61	8.13	5.78	25.5	9.07	0	0	0	7.59
TRINITY_GG_1024_c685_g1	55.68	232.71	93.55	133.42	132.89	47.63	38.3	232.22	143.73	8.3
TRINITY_GG_1024_c685_g2	83.59	266.89	145.7	183.35	30.81	113.51	0	205.15	229.7	47.04
TRINITY_GG_1024_c687_g1	2.22	1.44	2.09	0	2.21	2.46	1866.81	4.58	0	0
TRINITY_GG_1024_c688_g1	8.65	39.28	11.12	101.83	6.36	47.4	17.1	41.45	183.98	0
TRINITY_GG_1024_c689_g1	676.37	1.81	37.76	69.13	29.25	5.67	28.38	5.56	1.88	52.8
TRINITY_GG_1024_c68_g2	0	599.5	175.53	320.61	50.18	185.65	42.42	239.62	142.19	73.91
TRINITY_GG_1024_c690_g1	344.48	51.22	66.13	70.15	22.63	34.37	11.87	75.83	44.42	22.95
TRINITY_GG_1024_c697_g1	50.92	992.1	488.19	24.57	47.44	10.69	10.43	10.27	0.76	58.63
TRINITY_GG_1024_c697_g2	852.15	1315.13	1388.57	1355.83	248.38	690.71	150.9	553.52	1447.83	403.48
TRINITY_GG_1024_c69_g1	554.31	30.59	53.92	35.25	64.93	67.22	41.31	48.23	41.02	8.47
TRINITY_GG_1024_c6_g1	863.16	327.97	417.48	318.67	6484.44	370.59	147.45	1112.33	269.4	50.11
TRINITY_GG_1024_c703_g1	788.32	1612.82	119.3	962.19	374.61	239.06	91.1	570.53	237.88	258.76
TRINITY_GG_1024_c706_g1	0	6.26	152.8	4.8	69.57	0.67	1.02	2.88	2.13	0
TRINITY_GG_1024_c707_g1	17.02	55.85	36.04	143.73	58.08	18.72	6.12	21.33	20.02	4.95
TRINITY_GG_1024_c708_g1	0	6.4	0	21.19	66.23	18.52	24.79	241.1	58.8	5.02
TRINITY_GG_1024_c70_g1	4429.16	18977.5	3898.27	3545.51	1866.06	1607.77	5884.78	5781.41	3594.7	2334.18
TRINITY_GG_1024_c711_g1	50.94	5.55	74.63	30	26.02	37.81	4.17	16.61	218.36	9.38
TRINITY_GG_1024_c713_g2	0	6.96	111.2	0	0	4.43	4.62	6.54	27.08	132.66
TRINITY_GG_1024_c713_g3	12	6.53	26.85	40.69	0	5.54	2.88	9.17	45.72	116.66
TRINITY_GG_1024_c714_g1	0	0	0	0	0	0	185.57	36	0	0
TRINITY_GG_1024_c715_g1	0	0	2.48	1.75	0	102.02	0	0	0	87.16
TRINITY_GG_1024_c717_g1	591.18	44.05	338.22	102.93	105.78	428.07	37.69	52.92	42.91	1.19
TRINITY_GG_1024_c718_g1	0	0	0	0	0	0	0	0	0	124.75
TRINITY_GG_1024_c718_g2	0	0	0	2.88	0	0	0	0	0	153.02
TRINITY_GG_1024_c718_g3	0	0	0	0	0	0	0	0	0	271.57
TRINITY_GG_1024_c718_g5	0	0	0	0	0	0	0	0	0	223.59
TRINITY_GG_1024_c719_g1	0	0	0	0	0	0	0	0	0	106.33
TRINITY_GG_1024_c719_g4	0	0	0	0	0	0	0	0	0	135.75
TRINITY_GG_1024_c71_g1	1324.82	190.52	201.78	273.2	187.53	209.16	106.11	315.89	323.25	62.97
TRINITY_GG_1024_c724_g1	0	0	0	0	48.76	0	21.66	215.54	0	0
TRINITY_GG_1024_c728_g1	4.57	0.62	30.5	2.23	9.03	144.09	0.27	1.43	5.35	1.22
TRINITY_GG_1024_c730_g1	224.65	40.03	6.68	15.73	12.86	29.35	18.25	25.78	32.24	10.84
TRINITY_GG_1024_c732_g1	45.18	99.11	46.99	39.1	16.44	40.07	12.02	63.39	68.78	27.43
TRINITY_GG_1024_c735_g1	600.72	3.93	86.54	15.99	31.57	0	0	11.18	1.88	0
TRINITY_GG_1024_c73_g1	1.49	357.91	31.04	83.73	495.94	21.05	64.73	597.08	361.9	0.84
TRINITY_GG_1024_c73_g3	365.76	205.77	274.01	98.79	40.25	87.93	21.86	276.53	9.12	48.47
TRINITY_GG_1024_c740_g1	1647.58	153.88	308.38	132.53	208.89	171.86	87.38	128.15	206.81	42.16
TRINITY_GG_1024_c743_g1	34.75	1182.41	921.76	3093.95	219.84	4706.58	137.56	1719.7	12628.9	482.87
TRINITY_GG_1024_c744_g1	31.13	0	32.85	0	60.77	1.82	19.89	237.99	9.99	0
TRINITY_GG_1024_c745_g1	24.7	27.03	525.62	33.06	212.95	11.47	0.56	3.93	15.97	5.42
TRINITY_GG_1024_c747_g1	1.19	10.3	24.09	2.22	110.34	230.71	0	1.06	11.69	0.89
TRINITY_GG_1024_c74_g1	111.95	40.03	779.83	32.02	480.25	13.57	1.33	4.53	14.56	34.17
TRINITY_GG_1024_c750_g1	1.19	6.25	24.11	3.49	5.87	1596.81	5353.23	42.47	0.44	8.01
TRINITY_GG_1024_c753_g1	0	0	0	17.84	0	0	0	0	0	272.87
TRINITY_GG_1024_c757_g1	15.28	6.25	60.27	25.07	5.38	242.72	18.62	60.04	58.42	0
TRINITY_GG_1024_c75_g2	56.01	955.93	168.99	481.15	97.19	66.96	62.21	10.5	27.32	477.47
TRINITY_GG_1024_c75_g4	42.93	22.98	14.78	23.6	344.92	38.01	9.61	48.21	28.07	3.64
TRINITY_GG_1024_c761_g1	34.46	51.09	44.29	571.78	59.25	42.09	20.13	14.55	36.18	33.92
TRINITY_GG_1024_c767_g1	0	0	366.73	0	0	0	0	0	0	0
TRINITY_GG_1024_c76_g1	58.39	319.93	566.76	401.62	597.07	67.42	59.99	137.49	106.35	12.53
TRINITY_GG_1024_c772_g1	126.65	116.4	28.08	36.99	39.25	59.57	8.84	48.52	64.11	22.3
TRINITY_GG_1024_c774_g1	2406.57	448.1	740.66	386.08	431.07	556.51	330.47	422.27	496.88	185.59
TRINITY_GG_1024_c777_g1	0	0	1750.19	0	1277.66	0	1.78	1.41	0	0
TRINITY_GG_1024_c778_g1	172.37	28.51	22.38	8.1	17.56	17.91	16.4	29.62	17.7	9.51
TRINITY_GG_1024_c779_g4	0	0.37	597.92	0.38	87.9	0	0.32	0	0.51	0
TRINITY_GG_1024_c77_g1	24.81	9.77	103.31	24.13	52.56	44.52	48.02	50.79	57.62	8.5
TRINITY_GG_1024_c780_g1	2364.6	864.8	427.41	1564.79	779.44	345.03	435.29	1362.5	1313.99	157.75
TRINITY_GG_1024_c782_g1	105.88	29.5	34.44	58.92	51.08	27.44	17.85	35.53	28.31	8.98
TRINITY_GG_1024_c789_g1	0	0	2.83	0	0	0	90.88	0	0	0
TRINITY_GG_1024_c78_g2	443.45	2734.75	1388.36	1192.33	372.49	909.38	755.99	1856.82	912.15	4960.22
TRINITY_GG_1024_c793_g1	2193.61	400.71	460.46	279.89	418.4	331.82	248.21	387.03	423.43	92.68
TRINITY_GG_1024_c793_g3	0	0	438.52	8.75	21.94	0	0.93	2.96	0	2.49
TRINITY_GG_1024_c796_g1	0	0	0	0	0	0	0	0	0	214.51
TRINITY_GG_1024_c801_g1	515.79	86.65	184.39	53.18	136.81	78.18	53.49	50.8	67.13	21.07
TRINITY_GG_1024_c808_g1	0	5970.8	0	0	0.73	0	0	0	0	0
TRINITY_GG_1024_c80_g1	3032.21	2777.36	2557.37	2852.7	1887.27	1684.38	1282.53	6054.49	5285.08	519.29
TRINITY_GG_1024_c811_g1	0	0.95	694.55	0	121.16	1.09	0.28	0.58	0.25	0
TRINITY_GG_1024_c812_g1	585.3	3303.58	604.01	192.38	177.93	136.95	54.62	126.94	168.9	41.01
TRINITY_GG_1024_c813_g1	0.86	0	249.16	5.93	103.16	0	0.72	0.76	0	0
TRINITY_GG_1024_c814_g1	0.82	2.54	7.64	0.72	1.77	0.6	143.52	9.26	0	0.55
TRINITY_GG_1024_c819_g1	0	144.24	110.15	68.68	39.86	16.51	7.7	42.59	109.58	17.47
TRINITY_GG_1024_c824_g1	2.95	0	3.81	0	2.92	0	4276.9	79.12	0	20.31
TRINITY_GG_1024_c824_g3	0	0	0	0	0	0	68.89	3.6	0	0.46
TRINITY_GG_1024_c826_g1	36.83	39	36.57	117.8	18.69	20.72	4.23	27.61	40.1	17.93
TRINITY_GG_1024_c827_g1	6.34	38.92	133.77	160.15	286.57	107.57	157.12	203.8	69.22	9.24
TRINITY_GG_1024_c827_g2	2.06	0	160.85	0	87.97	0	0	0	0	0
TRINITY_GG_1024_c827_g4	0	6.11	299.43	0	203.51	0	5.62	0	0	4.85
TRINITY_GG_1024_c829_g1	337.52	37.58	57.54	48.93	35.97	35.8	12.19	21.79	45.68	15.8
TRINITY_GG_1024_c831_g1	123.59	129.15	78.74	31.54	193.24	32.84	13.27	54.07	22.02	4.51
TRINITY_GG_1024_c833_g1	0	0.52	26.81	0	192.48	0.45	0	0	0.41	0
TRINITY_GG_1024_c83_g2	650.94	161.25	67.17	210.34	104.41	191.36	120.89	127.96	259.51	39.53
TRINITY_GG_1024_c843_g1	0.83	0	3.46	0	23.47	0.34	4.16	41.86	0	156.5
TRINITY_GG_1024_c846_g1	29.84	298.74	939.64	302.66	294.22	170.9	100.44	399.22	340.5	54.1
TRINITY_GG_1024_c84_g1	0	327.08	624.77	645.9	464.07	132.73	151.64	436.84	502.63	0
TRINITY_GG_1024_c857_g1	0	0	2	0	184.69	13.26	1.49	0	0	3.25
TRINITY_GG_1024_c85_g1	0	15.59	7.83	179.07	5.26	17.32	180.4	9.4	289.52	1.56
TRINITY_GG_1024_c860_g1	2297.61	983.35	841.66	529.29	666.92	495.48	326.91	770.73	497.28	238.03
TRINITY_GG_1024_c866_g1	53.84	2.43	105.31	34.03	194.82	5.56	2.83	5.35	0.5	0
TRINITY_GG_1024_c86_g1	1485.73	1350.13	2804.57	1511.8	5305.39	3841.38	2899.39	970.59	745.45	180.33
TRINITY_GG_1024_c878_g1	0	81.53	9.84	177.85	4.22	28.49	3.56	56.54	156.16	1.06
TRINITY_GG_1024_c879_g1	0	88.07	117.81	97.47	25.73	64	35.65	120.49	114.22	23.2
TRINITY_GG_1024_c87_g1	3061.23	495.32	799.61	772.64	658.36	887.97	385.26	404.92	577.13	77.38
TRINITY_GG_1024_c880_g1	276.62	100.26	56.91	95.34	94.02	54.78	34.4	129.19	101.29	17.71
TRINITY_GG_1024_c882_g1	777.52	520.4	567.81	703.94	605.6	262.7	435.56	124.74	476.91	19.85
TRINITY_GG_1024_c886_g1	0	27.08	286.88	1.85	150.88	0	12.64	13.77	1.38	0
TRINITY_GG_1024_c887_g1	0	1.14	139.21	1529.92	0	0.97	7.03	0	0	1.79
TRINITY_GG_1024_c888_g1	144.27	21.84	241.13	339.78	387.96	123.54	12.44	62.44	74.26	11.36
TRINITY_GG_1024_c88_g1	3.81	44.69	38.8	31.53	12.76	44.2	0	23.59	23.27	79.26
TRINITY_GG_1024_c88_g5	0	2.78	146.54	4.32	67.61	57.92	1.23	2.6	5.41	1.09
TRINITY_GG_1024_c88_g7	1.86	54.28	15.32	70.48	14.37	15.41	6.96	7.16	63.33	136.49
TRINITY_GG_1024_c893_g1	0	3.3	0	27.6	135.51	8.3	2.98	0	0	0
TRINITY_GG_1024_c901_g1	4965.75	349.9	777.1	322.87	899.13	707.2	241.61	358.77	241.48	46.01
TRINITY_GG_1024_c902_g1	0	1.38	708.08	1.42	230.46	2.37	0	0	16.18	4.34
TRINITY_GG_1024_c904_g1	42.26	1115.88	444.99	165.06	174.64	58.94	228.83	37.34	338.97	241.88
TRINITY_GG_1024_c908_g1	0	0	106.19	0	0	0	0	0	0	0
TRINITY_GG_1024_c909_g3	8.94	6.76	34.49	19.8	31.86	2.16	1.25	415.51	130.53	0
TRINITY_GG_1024_c90_g1	0.52	1058.39	5.62	287.75	41.74	0.43	30.7	270.82	0	213.51
TRINITY_GG_1024_c910_g2	0	18.3	53.53	31.92	138.77	55.45	55.04	83.41	34.24	11.33
TRINITY_GG_1024_c912_g1	227.4	356.58	742.29	489.03	369.85	715.08	277.3	331	761.67	68.36
TRINITY_GG_1024_c920_g1	0	0	0	0	0	0	104.36	17.77	0	0
TRINITY_GG_1024_c920_g2	0	0	0	0	0	0	112.48	5.51	0	0
TRINITY_GG_1024_c92_g1	0	0	0	0	51550.6	0	0	0	0	0
TRINITY_GG_1024_c934_g1	2.24	7.88	120.77	2.55	469.73	3.66	98.01	579.32	8.59	0.34
TRINITY_GG_1024_c939_g1	87.74	139.39	78.35	52.99	70.24	82.69	10.54	76.9	64.64	67.15
TRINITY_GG_1024_c93_g1	31.23	215.74	150.41	74.43	91.43	39.23	57.55	313.54	71.1	20.45
TRINITY_GG_1024_c93_g2	27.07	252.25	103.69	10.14	34.35	104.87	15.83	156.86	21.58	19.68
TRINITY_GG_1024_c93_g4	273.26	52.72	78.98	34.5	104.38	57.18	38.94	22.74	39.65	4.39
TRINITY_GG_1024_c94_g1	636.15	424.19	590.87	1156.44	159.41	74.51	223.77	692.51	670.34	33.6
TRINITY_GG_1024_c954_g5	89.16	14.74	22.75	125.85	20.03	4.34	7.34	70.71	30.86	6.59
TRINITY_GG_1024_c958_g1	0	0	10.6	122.75	11.92	4.48	0	10.58	0	4.3
TRINITY_GG_1024_c95_g1	1890.49	490.17	225.61	286.62	185.92	263.37	143.89	311.22	283.25	70.45
TRINITY_GG_1024_c967_g1	0.54	46.01	1192.49	62.94	1090.86	81.67	6.42	47.79	147.84	3.47
TRINITY_GG_1024_c96_g1	43.8	2.83	28.31	28.2	8.06	1556.8	41247.6	323.53	1.14	0
TRINITY_GG_1024_c97_g1	729.11	24.47	43.17	44.47	116.64	47.17	20.95	73.01	18.59	8.19
TRINITY_GG_1024_c98_g1	6.85	4.65	0	1.02	0	0	0	0.97	2.37	0.87
TRINITY_GG_1024_c99_g2	809.05	106.8	594.43	332.8	334.18	135.56	86.41	248.42	110.64	102.56
TRINITY_GG_1025_c0_g1	1155.62	156.74	141.25	445.3	145.18	186.04	46.56	309.63	731.22	15.62
TRINITY_GG_1025_c13_g1	0	0	906.73	1.49	1133.32	13.82	100.84	1.31	0	0
TRINITY_GG_1025_c17_g2	12.26	70.25	103.36	45.77	50.4	26.53	15.14	92.22	68.74	8.72
TRINITY_GG_1025_c1_g1	2621.83	1941.15	1996.51	1567.54	1036.47	872.28	452.25	1655.78	1029.14	741.27
TRINITY_GG_1025_c20_g1	0	1.3	113.59	0	261.96	3.65	7.38	3.9	645.04	0
TRINITY_GG_1025_c20_g2	158.68	1283.75	2060.83	1333.04	976.98	891.63	310.85	1157.83	1289.14	209.27
TRINITY_GG_1025_c21_g1	569.42	14.85	3.95	67.22	10.24	8.02	7.46	121.65	30.57	0
TRINITY_GG_1025_c23_g1	230.45	290.26	454.15	456.06	259.29	2856.71	1617.18	280.93	325.64	32.24
TRINITY_GG_1025_c25_g1	14.71	146.38	146.55	153.9	108.38	84.14	40.08	175.53	47.36	50.61
TRINITY_GG_1025_c29_g1	4.16	15.55	53.34	459.92	0	3.61	0	3.96	106.39	0
TRINITY_GG_1025_c2_g1	239.51	661.05	1356.36	967.32	1299.08	945.75	401.15	421.72	1175.55	213.17
TRINITY_GG_1025_c34_g1	4.2	27.4	59.63	178.06	44.51	0	43.49	91.28	280.83	5.18
TRINITY_GG_1025_c39_g1	0	0	0.58	1.23	0	0.51	135.31	1.66	0	0
TRINITY_GG_1025_c3_g1	411.72	11.4	8.48	55.47	9.22	3.41	6.41	91.9	24.86	0
TRINITY_GG_1025_c5_g1	5.71	4338.35	158.82	1681.2	92.07	236.32	53.75	960.83	2604.46	137.66
TRINITY_GG_1025_c6_g1	1826.3	2733.14	405.61	1216.67	422.07	177.03	346.96	996.52	607.54	32.46
TRINITY_GG_1025_c7_g1	2	0	3113.2	0.69	110.56	0	49.24	46.97	0.6	0
TRINITY_GG_1025_c8_g1	177.5	53.68	351.61	85.96	201.08	68.11	89.02	85.38	50.33	18.59
TRINITY_GG_1025_c9_g1	0	0	743.46	51.03	35.28	15.63	10.3	0	1.8	2.37
TRINITY_GG_1025_c9_g4	5.54	0	133.25	11.3	43.6	0	47.99	183.96	0	0
TRINITY_GG_1036_c0_g1	15.65	32.68	49.08	72.19	169.4	1343.81	469.69	34.01	66.96	18.75
TRINITY_GG_1036_c100_g3	174.56	451.99	441.34	339.76	424.26	128.96	158.91	461.52	262.06	53.83
TRINITY_GG_1036_c101_g1	1.26	3.48	18.58	697.95	48.44	17.57	238.36	807.84	51.82	384.57
TRINITY_GG_1036_c102_g1	0	3.58	0	0	3.87	0	0	0	2.23	0
TRINITY_GG_1036_c103_g2	463.88	141.14	408.28	145.12	163.79	96.17	85.76	86.6	173.89	28.97
TRINITY_GG_1036_c104_g1	20.12	168.69	271.13	15.11	120.46	63.76	317.25	29.19	151.07	46.97
TRINITY_GG_1036_c104_g2	865.67	321.5	403.83	399.43	353.5	519.08	1495.81	1317.47	252.28	26.29
TRINITY_GG_1036_c106_g1	5.39	181.3	38.59	206.21	37.76	92.06	57.84	240.88	392.85	1.26
TRINITY_GG_1036_c107_g1	0	0	38.85	0	123.23	0	0	0	0	0
TRINITY_GG_1036_c109_g1	25.21	464.33	43.16	591.9	129.25	233.82	154.96	905.62	114.39	804.01
TRINITY_GG_1036_c10_g1	21.17	61.08	35.19	15.43	64.77	11.07	32.45	30.77	52.56	15.84
TRINITY_GG_1036_c111_g1	259.86	87.28	34.5	17.87	108.73	23.06	13.49	134.59	28	13.68
TRINITY_GG_1036_c112_g1	291.79	216.28	127.32	135.77	121.25	192.18	136.74	200.9	158.14	89.99
TRINITY_GG_1036_c112_g2	0	0	34.62	3109.58	36.49	9.61	10.85	127.58	27.24	0
TRINITY_GG_1036_c112_g3	181.38	299.1	214.14	469.41	238.07	211.2	298.96	371.63	325.58	75.5
TRINITY_GG_1036_c113_g1	5.62	74.97	34.82	17.3	55.7	8.46	250.88	937.42	2.95	0.32
TRINITY_GG_1036_c115_g1	2925.8	5183.48	2267.39	6966.98	2477.04	3138.15	7670.43	6826.78	3801.75	844.34
TRINITY_GG_1036_c116_g1	544.67	758.62	294.06	512.93	173.68	601.61	101.51	467.87	246.78	378.52
TRINITY_GG_1036_c117_g1	2.31	77.84	3240.05	58.91	1895.86	7.8	4.9	13.35	7.29	6.16
TRINITY_GG_1036_c1206_g1	0	107.24	0	14.63	0	0	0	0	0	0
TRINITY_GG_1036_c120_g1	4645.09	1828.96	1412.94	927.52	1205.91	2692.42	1380.62	1072.54	1204.16	171.51
TRINITY_GG_1036_c121_g1	545.93	364.3	613.82	210.98	681.05	325.07	86.51	240.19	352.89	34.33
TRINITY_GG_1036_c122_g1	4523.32	1302.97	112.21	401.44	67.89	128.07	92.31	436.31	658.06	123.51
TRINITY_GG_1036_c123_g1	2.33	13.43	35.68	39.79	142.18	198.73	5.39	5.14	7.74	0
TRINITY_GG_1036_c124_g1	215.18	266.63	52.32	417.36	151.63	99.92	24.99	122.8	70.67	46.63
TRINITY_GG_1036_c124_g2	282.85	1089.77	240.8	3422.93	571.42	328.61	195.16	533.34	485.26	138.54
TRINITY_GG_1036_c125_g1	6.71	0	185.99	0.7	68.01	3.48	3.55	61.05	0	5068.06
TRINITY_GG_1036_c127_g1	197.07	96.58	90.4	72.54	69.35	57.35	99.77	380.72	41.5	71.38
TRINITY_GG_1036_c127_g2	579.46	95.36	60.14	33.84	42	66.33	107.38	47.41	27.81	1.88
TRINITY_GG_1036_c128_g1	538.21	127.38	144.65	254.09	796.7	5.87	6.34	0	4.04	246.07
TRINITY_GG_1036_c129_g1	1248.13	289.02	162.19	250.99	183.33	344.23	434.13	251.87	193.81	49.69
TRINITY_GG_1036_c129_g2	2704.23	949.23	566.55	417.86	749.51	1247.87	854.64	340.5	322.19	114.7
TRINITY_GG_1036_c12_g1	0	190.04	119.2	7177.54	0	0	0	0	0	250.35
TRINITY_GG_1036_c130_g1	56.55	218.21	69.26	36.85	32.28	72.65	15.1	65.1	73.99	7.25
TRINITY_GG_1036_c130_g4	0	0.54	285.36	0	310.63	63.43	39.69	5.65	1.47	11.52
TRINITY_GG_1036_c131_g1	68.29	236.16	2.52	43.68	13.45	216.21	4.64	128.16	4.04	10.23
TRINITY_GG_1036_c1322_g1	0	0	130.97	0	0	0	0	0	0	0
TRINITY_GG_1036_c132_g1	223.23	96.95	350.62	114.65	199.06	40.18	66.23	60.64	101.83	61.73
TRINITY_GG_1036_c133_g1	6.97	0	109.04	10.76	64.91	153.72	0.96	8.14	24.27	0
TRINITY_GG_1036_c134_g1	517.96	1134.34	2111.86	951.86	1079.8	374.98	175.97	710.47	510.49	356.37
TRINITY_GG_1036_c1368_g2	0	18.08	0	0	0	103.86	0	0	13.99	28.68
TRINITY_GG_1036_c136_g6	655.96	1318.17	2334.02	1206.01	1769.04	863.83	562.61	882.79	1391.76	224.62
TRINITY_GG_1036_c137_g1	178.07	28.06	98.71	76.02	6.39	34.62	20.71	37.93	43.62	5.37
TRINITY_GG_1036_c137_g2	0	157.14	0	24.42	0	18.46	0	0	0	0
TRINITY_GG_1036_c138_g1	41.35	33.89	40.28	58.65	65.38	38.7	15.29	29.84	62.47	12.61
TRINITY_GG_1036_c139_g1	6.54	4.99	0	0.64	95.17	3.14	64.29	657.72	0.97	0
TRINITY_GG_1036_c13_g1	0	2329.61	0	0	0	0	0	0	0	0
TRINITY_GG_1036_c140_g1	2449.37	127.88	401.73	228.69	429.24	706.22	210.27	248.81	225.05	33.24
TRINITY_GG_1036_c141_g1	617.57	480.86	403.39	737	468	188.08	218.66	243.38	369.48	285.9
TRINITY_GG_1036_c1422_g2	0	0	210.81	0	37.82	27.9	0	0	1.96	0
TRINITY_GG_1036_c142_g1	572	196.22	104.61	251.65	117.7	215.71	255.47	249.88	280.46	31.4
TRINITY_GG_1036_c143_g2	392.95	171.92	182.95	332.13	219.42	157.77	236.81	275.93	184.76	34.76
TRINITY_GG_1036_c144_g1	294.21	1133.43	183.26	279.81	229.49	102.13	145.28	652.87	418.11	30.66
TRINITY_GG_1036_c145_g1	386.08	64.43	137.26	79.85	76.6	65.32	23.82	63.19	63.28	15.77
TRINITY_GG_1036_c146_g1	1730.34	664.68	311.09	229.27	197.87	348.96	55.68	253.78	174.65	36.96
TRINITY_GG_1036_c147_g2	97.62	76.36	59.35	63.52	57.57	51.71	34.13	48.83	61.08	11.96
TRINITY_GG_1036_c147_g3	6.84	0.93	80.21	301.31	5.41	10.52	1.83	1.94	4.07	0
TRINITY_GG_1036_c148_g1	288.86	532.73	205.59	341.61	170.4	403.91	177.58	649.25	372.8	73.04
TRINITY_GG_1036_c14_g1	0	2.5	6.04	0	172.27	164312	32168.2	950.33	0	0
TRINITY_GG_1036_c150_g1	8.82	105.82	16.3	109.12	18.15	71.55	35.56	82.77	239.73	3.83
TRINITY_GG_1036_c151_g1	0	1.39	1922.77	2.89	97.55	2.37	59.37	27.62	6.51	0
TRINITY_GG_1036_c152_g1	298.92	796.69	59.56	352.83	91.77	7.12	43.02	436.27	0	15.6
TRINITY_GG_1036_c153_g1	320.18	922.3	308.28	190.58	185.7	249.51	380.46	197.66	238.96	29.82
TRINITY_GG_1036_c1540_g2	174.04	63.01	33.13	48.07	18.54	36.01	21.34	10.37	31.1	6.22
TRINITY_GG_1036_c154_g1	687.24	941.76	922.26	666.48	483.41	531.72	218.82	260.38	759.92	202.64
TRINITY_GG_1036_c157_g1	70.32	16.09	13.04	11.7	22.07	12.41	0	4.3	4.97	1.76
TRINITY_GG_1036_c158_g1	2.34	920.94	0	63.01	0	0	0	0	0	1.75
TRINITY_GG_1036_c159_g1	304.17	734.93	503.06	359.22	228.36	218.9	132.19	395.07	501.41	214.97
TRINITY_GG_1036_c15_g1	43.99	42.93	986.91	4003.03	66.55	1450.38	30.55	102.2	1118.21	0
TRINITY_GG_1036_c160_g1	58.12	33.01	509.76	60.09	292.5	124.36	53.98	88.46	57.83	50.98
TRINITY_GG_1036_c161_g1	2.43	39.18	25.62	111.72	145.57	30.42	54.96	303.52	107.64	2.62
TRINITY_GG_1036_c162_g1	75.95	117.2	36.78	68.55	47.17	26.15	6.61	31.28	8.32	214.81
TRINITY_GG_1036_c1635_g2	9.57	0	6.62	2.38	56.54	0	2.03	238.17	0	0
TRINITY_GG_1036_c1645_g1	11.7	7.81	37.72	94.39	12.69	23.76	1.96	17.64	19.97	46.36
TRINITY_GG_1036_c166_g1	29.46	31.23	153.9	186.47	59.02	310.82	18.71	146.56	9.11	1.55
TRINITY_GG_1036_c167_g1	450.65	93.26	50.68	41.74	32.46	60.45	16.34	60.05	45.28	21.64
TRINITY_GG_1036_c168_g1	0	1503.69	0	3.81	0	0	0	0	4.27	0
TRINITY_GG_1036_c16_g1	11.96	20.64	368.94	118.65	77.64	24.48	26.78	72.04	217.33	2.75
TRINITY_GG_1036_c170_g1	52.62	181.69	292.19	637.28	136.28	231.77	137.89	312.58	1243.86	31.48
TRINITY_GG_1036_c171_g1	281.61	218.67	351.06	288.18	164.48	223.15	101.28	167.63	266.32	25.53
TRINITY_GG_1036_c173_g5	0	305.53	2.58	19.48	34.1	8.9	17.5	660.92	2.06	0
TRINITY_GG_1036_c174_g1	291.48	61.16	34.11	120.01	245.14	4.96	1.08	3.86	6.7	133.1
TRINITY_GG_1036_c176_g1	336.96	185.01	568.46	275.95	249.13	250.46	120.2	157.21	264.24	52.52
TRINITY_GG_1036_c1774_g1	0	0	118.63	0	0	0	0	0	0	0
TRINITY_GG_1036_c177_g1	2288.96	744.24	494.11	738.11	312.15	442.36	167.97	561.05	488.68	133.68
TRINITY_GG_1036_c178_g1	158.07	236.04	34.64	29.91	84.46	27.78	14.8	333.5	88.03	81.67
TRINITY_GG_1036_c179_g1	0.63	0	313.19	7.87	66.76	0	0	2.38	0	0.71
TRINITY_GG_1036_c179_g2	0	2.57	1076.23	19.66	241.83	0	0	10.38	0	2.02
TRINITY_GG_1036_c185_g1	324.06	6.33	60.78	22.21	18.14	4.1	7.53	51.76	6.81	0.99
TRINITY_GG_1036_c186_g1	365	245.59	344.3	348.67	335.9	1586.53	598.91	157.55	283.46	135.28
TRINITY_GG_1036_c187_g1	188.92	70.09	49.8	36.42	104.75	33.83	35.14	54.11	61.57	8.97
TRINITY_GG_1036_c188_g2	34.43	260.27	211.37	108.82	51.73	29.48	4.55	27.54	72.17	58.74
TRINITY_GG_1036_c188_g4	0	0	0	0	0	17.01	0	12.78	0	0
TRINITY_GG_1036_c18_g2	435.13	304.2	334.2	281.39	504.06	356.62	272.45	284.89	376.47	55.08
TRINITY_GG_1036_c1909_g2	16.69	31.65	15.6	207.26	32.7	12.97	0	46.87	0	12.55
TRINITY_GG_1036_c190_g1	2781.37	1113.2	1405.85	687.99	825.99	627.91	387.96	1015.98	352.91	86.49
TRINITY_GG_1036_c190_g2	312.67	73.75	35.68	41.23	84.45	51.17	61.66	64.14	90.92	19.06
TRINITY_GG_1036_c190_g3	26.63	152.86	151.03	0	130.8	0	0	0	98.71	0
TRINITY_GG_1036_c191_g1	0	0	0	0	0	40.57	0	0	4.17	2.11
TRINITY_GG_1036_c1925_g1	11.83	119.91	42.74	59.53	36.59	58.85	0	125.1	75.79	10.29
TRINITY_GG_1036_c192_g1	5618.87	538.55	933.33	666.21	1042.75	987.61	340.64	648.15	733.45	101.81
TRINITY_GG_1036_c193_g2	356.94	43.98	61.49	104.44	65.88	45.39	38.46	190.9	119.32	4.75
TRINITY_GG_1036_c195_g1	6075.8	850.21	540.43	526.46	552.62	432.36	356.75	646.87	484.88	77.01
TRINITY_GG_1036_c195_g3	5073.33	835.48	681.29	1133.96	691.4	581.11	640.91	1073.15	795.11	44.96
TRINITY_GG_1036_c196_g1	1432.32	295.09	0	3.59	1.37	1.13	3.05	23.1	8.11	0
TRINITY_GG_1036_c197_g1	0	1.22	1.18	6.04	1.9	2006.27	348.19	21.91	0.48	0
TRINITY_GG_1036_c198_g1	0	15.38	11.25	584.75	645.76	10.31	0	19.66	229.47	0
TRINITY_GG_1036_c199_g1	2.06	5.41	52.67	10.2	30.2	173.13	160	13.49	7.64	13.29
TRINITY_GG_1036_c19_g1	96.48	3007.16	1183.15	2298.35	1581.47	3109.62	648.91	1440.92	2604.61	1010.08
TRINITY_GG_1036_c201_g1	520.01	120.57	422.12	427.91	321.45	374.04	112.6	146.44	68.22	70.13
TRINITY_GG_1036_c2036_g4	3549.77	19.64	9.72	76.42	19.82	12.7	45.62	40.1	131.57	5.05
TRINITY_GG_1036_c203_g1	0	132.46	92.89	385.68	221.15	29.56	306.28	1418.03	253.7	6.04
TRINITY_GG_1036_c203_g4	0	0	167.95	0	0	0	0	0	13.94	0
TRINITY_GG_1036_c203_g6	6.24	0	0	0	157.73	0	0	0	0	0
TRINITY_GG_1036_c204_g2	11.92	29.99	1159.28	76.22	356.82	77.9	23.33	172.57	190.62	5.07
TRINITY_GG_1036_c2058_g1	0	0	0	0	9.79	0	0	9.31	0	74.73
TRINITY_GG_1036_c206_g1	17.14	3.26	4.2	0	735.36	213.1	207.41	2416.14	20.32	0
TRINITY_GG_1036_c2073_g1	0	0	25.51	0	0	0	0	50.47	100.04	0
TRINITY_GG_1036_c207_g1	45.92	242.58	143.84	128.74	105.5	185.08	53.23	107.77	103.13	19.17
TRINITY_GG_1036_c208_g1	54.85	70.1	214.4	155.93	388.62	253.77	60.34	44.04	118.33	82.31
TRINITY_GG_1036_c208_g2	5.19	42.89	676.4	38.97	69.75	2254.47	15.3	24.38	86	0
TRINITY_GG_1036_c209_g1	10.46	73.42	117.66	113.29	82.03	115.69	38.94	164.75	222.29	26.91
TRINITY_GG_1036_c20_g1	109.71	76.77	97.75	211.88	76.45	72.64	70.24	146.58	208.36	3.15
TRINITY_GG_1036_c2100_g1	2.24	19.59	11.89	2.57	0	263.79	88.36	5.47	4.83	0.93
TRINITY_GG_1036_c2119_g1	60.23	114.53	125.14	20.79	39.34	0	17.56	0	14.77	0
TRINITY_GG_1036_c2131_g1	0	38.18	847.7	0	196.7	109.7	0	0	0	0
TRINITY_GG_1036_c2138_g1	17.19	423.85	728.54	952.44	497.22	167.28	30.07	80.46	264.94	142.27
TRINITY_GG_1036_c213_g1	28.12	22.26	120.2	30.97	29.49	25.5	2.4	19.37	36.34	0
TRINITY_GG_1036_c214_g3	0	110.44	8.51	111.63	1.63	1.24	0.67	0.78	0	17.36
TRINITY_GG_1036_c215_g1	171.65	866.12	42.34	231.77	175.13	0	43.01	1312.03	0	15.57
TRINITY_GG_1036_c215_g2	27.94	80.47	3.11	22.3	85.4	0	60.59	331.87	1.47	0
TRINITY_GG_1036_c215_g4	120.51	51.28	623.35	156.01	233.7	156.19	39.07	90.46	360.81	10.91
TRINITY_GG_1036_c217_g5	98.41	392.01	768.76	388.78	1132.37	219.54	67.02	200.11	963.69	15.39
TRINITY_GG_1036_c219_g1	113.8	115.97	61.74	59.56	39.56	49.86	36.78	90.46	34.51	17.33
TRINITY_GG_1036_c2201_g1	62.44	0	0	65.04	307.36	0	54.65	29.23	0	0
TRINITY_GG_1036_c220_g1	999.93	446.38	307.79	226.18	250.92	154.37	134.56	306.37	159.33	35.93
TRINITY_GG_1036_c2216_g1	0	0	0	0	0	0	0	0	0	138.98
TRINITY_GG_1036_c221_g2	9.84	0	16.74	0	0	108.32	0	0	0	0
TRINITY_GG_1036_c222_g2	1.54	0	123.59	0	97.14	0	0	0	1.14	1.15
TRINITY_GG_1036_c223_g1	81.3	17.91	374.71	53.3	27.63	335.91	10.23	41.64	71.44	55.84
TRINITY_GG_1036_c224_g1	9.45	0	35.12	0	9.29	0	0	0	0	0
TRINITY_GG_1036_c225_g1	221.09	108.4	128.72	129.63	99.54	73.74	31.06	114.12	110.95	14.07
TRINITY_GG_1036_c226_g2	129.56	166.08	166.29	113.59	144.33	57.31	19.46	72.96	76.32	19.36
TRINITY_GG_1036_c228_g1	573.21	487.15	1154.28	372.78	680.99	1171.48	489.9	295.35	325.13	338.55
TRINITY_GG_1036_c229_g2	237.87	300.64	407.84	486.3	657.35	462.09	119.02	470.48	686.9	53.18
[truncated: 28,861 more rows]
